# Supplementary material for: The editable landscape of the yeast genome reveals hotspots of structural variant formation
Source: Sci Adv. 2025 Oct 31;11(44):eady9875. doi: 10.1126/sciadv.ady9875 (PMC12577706; doi:10.1126/sciadv.ady9875)
Supplement: Supplementary file 2 — Tables S1 to S12 [file sciadv.ady9875_tables_s1_to_s12.zip]

Archive with 1 entries (1 files):
- ady9875_tables_s1_to_s12.xlsx
