# Supplementary material for: The editable landscape of the yeast genome reveals hotspots of structural variant formation
Source: Sci Adv. 2025 Oct 31;11(44):eady9875. doi: 10.1126/sciadv.ady9875 (PMC12577706; doi:10.1126/sciadv.ady9875)
Supplement: Supplementary file 2 — Tables S1 to S12 [file sciadv.ady9875_tables_s1_to_s12.zip › ady9875_tables_s1_to_s12.xlsx]

## Sheet: Table S1
Table S1. Summary of editing outcomes at 2,260 targeted sites.
clone_id	MAGESTIC_version	REDI_batch	variant_type	variant_chr	variant_strand	PAM_location	variant_coord	variant_ref	variant_alt	genomic_coverage	target_coverage	editing_outcome*	editing_outcome_simplified
MAGESTIC_REDI_1	v1.1	batch1	MNV	chrVIII	-	104423	104423	CCCA	ACCC	2.76	3	CE	CE		*: CE: correct edit;
MAGESTIC_REDI_2	v1.1	batch1	MNV	chrVI	+	20768	20768	CGG	TCA	4.22	0	UN	UN		NE: unedited;
MAGESTIC_REDI_3	v1.1	batch1	SNV	chrVI	-	36851	36857	G	C	2.68	1	NE	NE		SE: synthetic error;
MAGESTIC_REDI_4	v1.1	batch1	SNV	chrIX	-	437469	437475	C	G	2.71	0	UN	UN		IE: incomplete edit;
MAGESTIC_REDI_5	v1.1	batch1	MNV	chrIX	-	68240	68240	CCACTGTT	CTATCCATTGTC	2.37	2	CE	CE		SNV, INDEL: unintended single-nucleotide mutation or small insertion/deletion;
MAGESTIC_REDI_6	v1.1	batch1	SNV	chrVII	-	857334	857340	G	C	3.5	2	UN	UN		SV: structural variant;
MAGESTIC_REDI_7	v1.1	batch1	MNV	chrXII	+	810050	810047	ACCAGG	GCCAGA	4.36	3	CE	CE		DEL: larger deletion;
MAGESTIC_REDI_8	v1.1	batch1	SNV	chrIV	-	621939	621945	C	T	2.74	0	UN	UN		FR: fragmental replacement;
MAGESTIC_REDI_9	v1.1	batch1	SNV	chrI	+	184489	184488	T	C	4.47	4	NE	NE		TR: telomeric replacement;
MAGESTIC_REDI_10	v1.1	batch1	SNV	chrIV	+	1503892	1503887	G	A	2.37	0	UN	UN		UN: unidentified outcome. This category includes low coverage targets or targets with ambiguous genotypes (e.g. low mapping or read quality)
MAGESTIC_REDI_11	v1.1	batch1	SNV	chrXII	+	1062585	1062580	T	C	2.89	0	UN	UN
MAGESTIC_REDI_12	v1.1	batch1	SNV	chrIV	+	1053054	1053051	C	T	3.34	2	CE	CE
MAGESTIC_REDI_14	v1.1	batch1	MNV	chrI	-	54473	54478	GGAT	AGAC	4.62	1	CE	CE
MAGESTIC_REDI_15	v1.1	batch1	SNV	chrVIII	-	361893	361900	T	G	1.54	3	UN	UN
MAGESTIC_REDI_16	v1.1	batch1	SNV	chrVII	-	919379	919382	T	C	2.98	4	NE	NE
MAGESTIC_REDI_18	v1.1	batch1	SNV	chrII	+	401609	401604	C	G	2.47	7	CE	CE
MAGESTIC_REDI_19	v1.1	batch1	SNV	chrII	+	431665	431663	G	A	2.43	4	CE	CE
MAGESTIC_REDI_20	v1.1	batch1	SNV	chrVII	-	13278	13281	C	T	3.17	4	NE	NE
MAGESTIC_REDI_21	v1.1	batch1	SNV	chrIX	-	394644	394650	T	C	4.08	1	NE	NE
MAGESTIC_REDI_22	v1.1	batch1	SNV	chrII	+	279914	279910	T	C	3.76	1	NE	NE
MAGESTIC_REDI_23	v1.1	batch1	SNV	chrX	+	162525	162522	C	A	3.77	1	UN	UN
MAGESTIC_REDI_24	v1.1	batch1	INDEL	chrXIII	-	122776	122781	T	TCCTGTTCTTATTGTT	4.11	3	CE	CE
MAGESTIC_REDI_25	v1.1	batch1	SNV	chrII	+	212811	212810	T	C	2.64	1	UN	UN
MAGESTIC_REDI_26	v1.1	batch1	SNV	chrXIV	+	600159	600155	A	G	2.89	0	UN	UN
MAGESTIC_REDI_27	v1.1	batch1	MNV	chrX	-	25259	25259	CCCGAT	TCCGAC	2	3	NE	NE
MAGESTIC_REDI_28	v1.1	batch1	MNV	chrX	+	25167	25165	TTGGGTTTTCA	CAGGACTTTCG	3.46	1	UN	UN
MAGESTIC_REDI_29	v1.1	batch1	SNV	chrIV	-	1467055	1467059	C	T	2.42	5	CE	CE
MAGESTIC_REDI_30	v1.1	batch1	SNV	chrXVI	+	242195	242191	A	G	4.07	5	CE	CE
MAGESTIC_REDI_31	v1.1	batch1	SNV	chrXIII	-	850187	850191	C	T	2.23	2	NE	NE
MAGESTIC_REDI_32	v1.1	batch1	SNV	chrXV	+	624934	624930	A	G	2.46	3	CE	CE
MAGESTIC_REDI_33	v1.1	batch1	SNV	chrVI	+	169654	169649	T	G	3.11	1	NE	NE
MAGESTIC_REDI_34	v1.3	batch1	SNV	chrVII	+	629253	629252	T	C	3.5	1	UN	UN
MAGESTIC_REDI_35	v1.3	batch1	SNV	chrIII	-	302347	302354	T	C	3.68	0	UN	UN
MAGESTIC_REDI_36	v1.3	batch1	SNV	chrXV	+	929125	929121	C	T	2.23	4	CE	CE
MAGESTIC_REDI_37	v1.3	batch1	SNV	chrIV	-	263807	263811	G	A	2.5	4	CE	CE
MAGESTIC_REDI_38	v1.3	batch1	SNV	chrXV	-	498924	498928	T	C	3.26	3	CE	CE
MAGESTIC_REDI_39	v1.3	batch1	SNV	chrIV	+	1137601	1137597	A	G	2.73	3	CE	CE
MAGESTIC_REDI_40	v1.3	batch1	SNV	chrXI	-	653101	653105	A	T	3.16	0	UN	UN
MAGESTIC_REDI_41	v1.3	batch1	SNV	chrXIII	-	35552	35559	C	G	3.85	4	CE	CE
MAGESTIC_REDI_43	v1.3	batch1	SNV	chrIV	+	381270	381268	C	T	2.17	2	CE	CE
MAGESTIC_REDI_44	v1.3	batch1	SNV	chrXIV	+	730655	730652	G	T	2.67	2	CE	CE
MAGESTIC_REDI_45	v1.3	batch1	SNV	chrVI	-	51742	51748	G	A	1.89	3	CE	CE
MAGESTIC_REDI_46	v1.3	batch1	MNV	chrVIII	+	195831	195823	TGCC	CGCT	4.05	1	UN	UN
MAGESTIC_REDI_47	v1.3	batch1	SNV	chrXIII	-	405397	405403	T	C	3.14	3	CE	CE
MAGESTIC_REDI_48	v1.3	batch1	SNV	chrIX	-	401256	401259	C	T	2.67	2	CE	CE
MAGESTIC_REDI_49	v1.3	batch1	SNV	chrXIII	-	12895	12902	T	G	3.1	2	CE	CE
MAGESTIC_REDI_50	v1.3	batch1	SNV	chrIV	-	358465	358468	A	G	2.82	1	UN	UN
MAGESTIC_REDI_51	v1.3	batch1	INDEL	chrVI	+	258738	258738	TGGTGGTTAAAGAAAGT	T	2.17	1	UN	UN
MAGESTIC_REDI_52	v1.3	batch1	SNV	chrVII	+	629253	629252	T	C	3.2	0	UN	UN
MAGESTIC_REDI_53	v1.3	batch1	MNV	chrVI	-	20766	20769	GGATG	CAATC	1.95	0	UN	UN
MAGESTIC_REDI_54	v1.3	batch1	SNV	chrVIII	-	375554	375560	T	G	1.91	2	CE	CE
MAGESTIC_REDI_55	v1.3	batch1	SNV	chrXII	+	413144	413139	C	G	3.19	2	CE	CE
MAGESTIC_REDI_56	v1.3	batch1	SNV	chrIV	+	901726	901721	T	C	4.51	2	CE	CE
MAGESTIC_REDI_57	v1.3	batch1	MNV	chrI	+	198561	198560	TCG	CCA	4.15	1	CE + SE	CE
MAGESTIC_REDI_58	v1.3	batch1	SNV	chrXIII	+	35564	35559	C	G	1.52	3	CE	CE
MAGESTIC_REDI_59	v1.3	batch1	MNV	chrXV	-	14990	14994	CAGTC	TAGTG	1.84	3	CE	CE
MAGESTIC_REDI_60	v1.3	batch1	SNV	chrII	-	355588	355592	G	T	2.13	2	UN	UN
MAGESTIC_REDI_61	v1.3	batch1	SNV	chrIV	-	629528	629532	G	C	2.43	0	UN	UN
MAGESTIC_REDI_62	v1.3	batch1	MNV	chrVI	-	20766	20768	CGGATGT	TGAATCC	3.16	1	UN	UN
MAGESTIC_REDI_63	v1.3	batch1	SNV	chrVI	-	174516	174519	G	A	1.4	0	UN	UN
MAGESTIC_REDI_64	v1.3	batch1	MNV	chrX	+	59574	59566	AAATG	TAATT	1.59	0	UN	UN
MAGESTIC_REDI_65	v1.3	batch1	MNV	chrXIV	+	754398	754394	ACCATG	CCCATC	4.41	5	CE	CE
MAGESTIC_REDI_66	v1.3	batch1	SNV	chrV	+	51827	51822	C	T	2.52	0	UN	UN
MAGESTIC_REDI_67	v1.3	batch1	INDEL	chrIV	+	384232	384220	AGCTGGAGTAGTTGGGTTA	A	2.32	6	CE	CE
MAGESTIC_REDI_68	v1.3	batch1	SNV	chrVII	-	325357	325363	G	A	6.11	7	CE	CE
MAGESTIC_REDI_69	v1.3	batch1	SNV	chrIX	+	361259	361254	G	C	1.94	4	CE + SE	CE
MAGESTIC_REDI_70	v1.3	batch1	SNV	chrVII	+	629253	629252	T	C	2.74	0	UN	UN
MAGESTIC_REDI_71	v1.3	batch1	SNV	chrIII	-	109698	109704	G	C	1.67	0	UN	UN
MAGESTIC_REDI_72	v1.3	batch1	SNV	chrXII	+	779612	779607	T	C	1.23	2	CE	CE
MAGESTIC_REDI_73	v1.3	batch1	SNV	chrIX	+	381699	381696	A	G	2.45	2	CE	CE
MAGESTIC_REDI_74	v1.3	batch1	SNV	chrVI	-	158070	158074	T	C	1.2	0	UN	UN
MAGESTIC_REDI_75	v1.3	batch1	SNV	chrXVI	+	744803	744800	C	T	1.36	0	UN	UN
MAGESTIC_REDI_76	v1.3	batch1	SNV	chrX	+	708951	708946	T	C	2.93	2	CE	CE
MAGESTIC_REDI_77	v1.3	batch1	SNV	chrXI	+	502043	502040	T	C	2.59	1	UN	UN
MAGESTIC_REDI_78	v1.3	batch1	SNV	chrXI	-	208739	208745	A	G	2.65	5	CE	CE
MAGESTIC_REDI_79	v1.3	batch1	SNV	chrXI	-	405357	405361	A	C	1.79	0	UN	UN
MAGESTIC_REDI_80	v1.3	batch1	SNV	chrIV	+	1425656	1425653	C	T	1.76	2	CE + SE	CE
MAGESTIC_REDI_81	v1.3	batch1	SNV	chrXIII	+	35564	35559	C	G	1.73	0	UN	UN
MAGESTIC_REDI_82	v1.1	batch1	SNV	chrXIV	+	303960	303958	T	G	3.83	3	CE	CE
MAGESTIC_REDI_83	v1.1	batch1	MNV	chrII	+	558500	558499	TAGGGG	CAGGGA	4.81	1	NE	NE
MAGESTIC_REDI_84	v1.1	batch1	SNV	chrXV	-	522246	522250	T	C	6.88	5	NE	NE
MAGESTIC_REDI_85	v1.1	batch1	SNV	chrXI	-	608672	608676	T	C	4.54	2	CE	CE
MAGESTIC_REDI_86	v1.1	batch1	MNV	chrXIII	+	492380	492373	TTTTGG	ATTTGC	4.34	2	NE	NE
MAGESTIC_REDI_87	v1.1	batch1	MNV	chrVII	+	9818	9811	AAAAA	AGGAAAAT	5.3	9	INDEL	INDEL/SNV
MAGESTIC_REDI_88	v1.1	batch1	SNV	chrVI	-	174516	174519	G	A	4.15	2	NE	NE
MAGESTIC_REDI_89	v1.1	batch1	SNV	chrV	+	504725	504723	G	A	4.11	9	CE + SE	CE
MAGESTIC_REDI_90	v1.1	batch1	SNV	chrI	-	27285	27290	C	A	3.55	0	UN	UN
MAGESTIC_REDI_91	v1.1	batch1	SNV	chrXIII	-	913423	913429	G	A	3.96	1	NE	NE
MAGESTIC_REDI_92	v1.1	batch1	SNV	chrV	+	537420	537415	G	T	3.3	5	NE	NE
MAGESTIC_REDI_93	v1.1	batch1	SNV	chrIV	+	148080	148075	C	T	3.85	12	NE	NE
MAGESTIC_REDI_94	v1.1	batch1	SNV	chrVIII	+	395588	395585	T	C	3.76	9	CE	CE
MAGESTIC_REDI_95	v1.1	batch1	MNV	chrVII	-	877199	877206	GGAC	AGAT	4.98	2	DEL	SV
MAGESTIC_REDI_96	v1.1	batch1	SNV	chrXIII	-	253464	253470	G	A	4.65	3	NE	NE
MAGESTIC_REDI_97	v1.1	batch1	SNV	chrXV	+	353230	353226	C	G	7.13	3	NE	NE
MAGESTIC_REDI_98	v1.1	batch1	SNV	chrXV	+	676393	676391	A	G	5.09	7	NE	NE
MAGESTIC_REDI_99	v1.1	batch1	SNV	chrVII	-	995390	995395	T	C	3.84	2	CE	CE
MAGESTIC_REDI_100	v1.1	batch1	SNV	chrXI	+	220649	220647	A	G	3.85	1	UN	UN
MAGESTIC_REDI_101	v1.1	batch1	INDEL	chrXII	-	550374	550373	ACCCC	C	3.68	4	UN	UN
MAGESTIC_REDI_103	v1.1	batch1	SNV	chrX	-	123542	123546	C	T	4.74	5	NE	NE
MAGESTIC_REDI_104	v1.1	batch1	SNV	chrXV	+	966071	966067	C	A	3.4	3	NE	NE
MAGESTIC_REDI_105	v1.1	batch1	SNV	chrII	-	681551	681557	G	A	3	0	UN	UN
MAGESTIC_REDI_106	v1.1	batch1	SNV	chrIV	+	1345606	1345604	C	T	3.91	3	NE	NE
MAGESTIC_REDI_107	v1.1	batch1	INDEL	chrXII	+	757422	757421	AA	A	3.62	3	NE	NE
MAGESTIC_REDI_108	v1.1	batch1	SNV	chrXVI	+	132694	132693	C	T	5.48	9	NE	NE
MAGESTIC_REDI_109	v1.1	batch1	SNV	chrIV	+	1053054	1053051	C	T	4.63	1	UN	UN
MAGESTIC_REDI_110	v1.1	batch1	MNV	chrVII	+	111612	111607	ATA	GTG	4.65	0	SV	SV
MAGESTIC_REDI_111	v1.1	batch1	SNV	chrXII	-	890221	890224	A	G	4.12	1	NE	NE
MAGESTIC_REDI_112	v1.1	batch1	INDEL	chrXII	+	20127	20126	AA	A	4.28	3	CE	CE
MAGESTIC_REDI_113	v1.1	batch1	SNV	chrIV	-	1189645	1189652	T	C	4.01	3	CE	CE
MAGESTIC_REDI_114	v1.3	batch1	SNV	chrXV	+	353230	353226	C	G	4.99	1	NE	NE
MAGESTIC_REDI_115	v1.3	batch1	INDEL	chrXVI	+	880296	880290	AAGAAA	A	5.25	1	CE	CE
MAGESTIC_REDI_116	v1.3	batch1	MNV	chrIV	+	778721	778721	GG	AA	4.08	3	CE	CE
MAGESTIC_REDI_117	v1.3	batch1	SNV	chrVII	+	629253	629252	T	C	4.67	1	UN	UN
MAGESTIC_REDI_118	v1.3	batch1	SNV	chrIV	+	551847	551843	G	T	4.37	2	CE	CE
MAGESTIC_REDI_119	v1.3	batch1	SNV	chrXV	-	153258	153262	T	C	3.2	9	CE	CE
MAGESTIC_REDI_120	v1.3	batch1	SNV	chrII	+	382572	382571	A	G	3.59	2	CE	CE
MAGESTIC_REDI_121	v1.3	batch1	MNV	chrVII	+	20787	20785	CATGG	TATGA	4.47	5	CE	CE
MAGESTIC_REDI_122	v1.3	batch1	SNV	chrII	+	348798	348793	G	A	4.32	5	CE	CE
MAGESTIC_REDI_123	v1.3	batch1	SNV	chrIV	+	1108487	1108484	A	G	5.28	0	UN	UN
MAGESTIC_REDI_124	v1.3	batch1	SNV	chrIV	-	822350	822353	T	A	4.76	5	CE	CE
MAGESTIC_REDI_125	v1.3	batch1	SNV	chrXIII	+	35564	35559	C	G	4.19	6	CE	CE
MAGESTIC_REDI_127	v1.3	batch1	SNV	chrVII	-	331755	331760	T	G	4.99	2	CE	CE
MAGESTIC_REDI_128	v1.3	batch1	SNV	chrXVI	-	537405	537410	G	A	3.77	4	CE	CE
MAGESTIC_REDI_129	v1.3	batch1	SNV	chrXVI	+	516712	516710	T	C	3.66	4	CE	CE
MAGESTIC_REDI_130	v1.3	batch1	MNV	chrXII	-	1064276	1064276	CCAAG	CAAA	4.57	2	FR	SV
MAGESTIC_REDI_131	v1.3	batch1	MNV	chrVI	-	137634	137634	CCT	ACC	6.07	0	UN	UN
MAGESTIC_REDI_132	v1.3	batch1	SNV	chrVII	+	629253	629252	T	C	3.64	2	CE	CE
MAGESTIC_REDI_133	v1.3	batch1	SNV	chrIV	-	1341515	1341520	C	T	4.13	0	UN	UN
MAGESTIC_REDI_135	v1.3	batch1	SNV	chrVII	+	629253	629252	T	C	2.99	3	CE	CE
MAGESTIC_REDI_136	v1.3	batch1	MNV	chrVI	-	20767	20769	GGATG	CAATC	3.13	2	CE + SNV	INDEL/SNV
MAGESTIC_REDI_137	v1.3	batch1	MNV	chrXIV	+	751270	751269	CTG	TGA	2.93	0	FR	SV
MAGESTIC_REDI_138	v1.3	batch1	SNV	chrXVI	+	24421	24416	A	G	3.49	8	CE	CE
MAGESTIC_REDI_139	v1.3	batch1	INDEL	chrX	+	458062	458046	GGTTAATTTTTGGAG	G	1.89	0	UN	UN
MAGESTIC_REDI_140	v1.3	batch1	SNV	chrVIII	+	94224	94223	T	C	3.7	0	UN	UN
MAGESTIC_REDI_141	v1.3	batch1	SNV	chrIV	-	699146	699153	C	T	2.97	3	CE	CE
MAGESTIC_REDI_142	v1.3	batch1	MNV	chrIX	+	310230	310223	ATTG	GTTA	4.34	10	CE	CE
MAGESTIC_REDI_143	v1.3	batch1	SNV	chrIV	+	240662	240657	A	C	1.07	1	CE	CE
MAGESTIC_REDI_144	v1.3	batch1	SNV	chrXVI	+	864910	864906	T	C	4.41	3	CE + SE	CE
MAGESTIC_REDI_145	v1.3	batch1	SNV	chrXII	-	81204	81207	T	C	4.21	2	UN	UN
MAGESTIC_REDI_146	v1.3	batch1	SNV	chrXIV	-	131431	131438	T	C	2.51	0	UN	UN
MAGESTIC_REDI_147	v1.3	batch1	MNV	chrXIV	+	751270	751264	CAGTTCTG	TAGTATTA	4.41	0	UN	UN
MAGESTIC_REDI_148	v1.3	batch1	SNV	chrXIII	-	78833	78839	G	A	2	3	CE	CE
MAGESTIC_REDI_150	v1.3	batch1	MNV	chrII	+	533400	533396	CT	AC	3.47	2	CE	CE
MAGESTIC_REDI_151	v1.3	batch1	SNV	chrXVI	-	52174	52180	G	A	3.22	0	UN	UN
MAGESTIC_REDI_152	v1.3	batch1	SNV	chrIV	-	21251	21255	G	C	3.29	0	UN	UN
MAGESTIC_REDI_153	v1.1	batch1	SNV	chrXVI	-	725079	725082	A	T	5.34	5	NE	NE
MAGESTIC_REDI_154	v1.1	batch1	SNV	chrXIV	+	206338	206336	G	A	5.24	7	CE	CE
MAGESTIC_REDI_155	v1.1	batch1	SNV	chrIX	-	45555	45559	A	C	7.69	5	CE	CE
MAGESTIC_REDI_156	v1.1	batch1	MNV	chrVII	+	111612	111607	ATACAAGGATTT	GTGCAAGAATTG	5.3	0	DEL	SV
MAGESTIC_REDI_157	v1.1	batch1	SNV	chrIV	-	602942	602949	T	A	6.64	0	UN	UN
MAGESTIC_REDI_158	v1.1	batch1	INDEL	chrVIII	+	134264	134258	TGAT	T	3.86	0	UN	UN
MAGESTIC_REDI_159	v1.1	batch1	SNV	chrXV	+	61906	61901	G	A	3.57	9	NE	NE
MAGESTIC_REDI_160	v1.1	batch1	MNV	chrXIV	+	599890	599886	TATTTGG	GGTTTGT	4	2	UN	UN
MAGESTIC_REDI_161	v1.1	batch1	MNV	chrV	+	13459	13447	CAGAAATC	TATAAATT	4.19	3	CE	CE
MAGESTIC_REDI_162	v1.1	batch1	MNV	chrIX	+	226391	226380	TTGAAAGT	AAGAAGAA	4.8	0	UN	UN
MAGESTIC_REDI_163	v1.1	batch1	MNV	chrIV	-	1493252	1493255	CTATGG	TTATGT	4.77	6	CE	CE
MAGESTIC_REDI_165	v1.1	batch1	SNV	chrIII	-	98528	98535	C	G	6.11	6	CE	CE
MAGESTIC_REDI_166	v1.1	batch1	SNV	chrXV	-	461787	461793	G	A	4.59	5	CE + SE	CE
MAGESTIC_REDI_167	v1.1	batch1	SNV	chrXV	+	889447	889442	T	C	5.57	5	CE	CE
MAGESTIC_REDI_168	v1.1	batch1	SNV	chrI	-	65985	65991	G	A	4.14	1	NE	NE
MAGESTIC_REDI_169	v1.1	batch1	SNV	chrVIII	-	12796	12803	G	T	3.55	3	NE	NE
MAGESTIC_REDI_170	v1.1	batch1	MNV	chrXIV	-	186916	186916	CCTGTA	ACTGTG	6.12	4	IE	IE
MAGESTIC_REDI_171	v1.1	batch1	SNV	chrXV	+	423810	423805	T	C	2.92	1	NE	NE
MAGESTIC_REDI_172	v1.1	batch1	SNV	chrIX	-	19590	19595	T	C	5.54	0	SV	SV
MAGESTIC_REDI_173	v1.1	batch1	SNV	chrXV	+	511143	511142	G	A	4.82	5	NE	NE
MAGESTIC_REDI_174	v1.3	batch1	SNV	chrXV	-	375771	375777	T	A	4.48	3	NE	NE
MAGESTIC_REDI_175	v1.3	batch1	SNV	chrXIII	+	393601	393599	A	G	6.24	2	CE	CE
MAGESTIC_REDI_176	v1.3	batch1	SNV	chrI	-	196324	196331	C	G	5.74	6	CE	CE
MAGESTIC_REDI_177	v1.1	batch1	SNV	chrVII	-	177683	177687	T	C	6.83	6	CE	CE
MAGESTIC_REDI_178	v1.3	batch1	SNV	chrVII	+	629253	629252	T	C	5.44	2	CE	CE
MAGESTIC_REDI_179	v1.3	batch1	INDEL	chrXV	+	281887	281886	A	AG	4.04	3	CE	CE
MAGESTIC_REDI_180	v1.3	batch1	SNV	chrVII	+	629253	629252	T	C	4.32	2	CE	CE
MAGESTIC_REDI_181	v1.3	batch1	MNV	chrII	+	493126	493122	TT	CC	7.1	13	CE	CE
MAGESTIC_REDI_182	v1.3	batch1	SNV	chrXVI	-	20282	20286	G	C	4.74	4	CE	CE
MAGESTIC_REDI_183	v1.3	batch1	MNV	chrXV	-	14828	14824	GCATCCACTC	CCTTACACTT	5.3	5	CE	CE
MAGESTIC_REDI_184	v1.3	batch1	SNV	chrII	+	155741	155739	T	G	5.25	3	CE	CE
MAGESTIC_REDI_185	v1.3	batch1	SNV	chrXVI	-	415715	415720	G	A	4.68	2	CE + SE	CE
MAGESTIC_REDI_186	v1.3	batch1	SNV	chrIV	+	697701	697699	T	G	4.57	4	CE	CE
MAGESTIC_REDI_187	v1.3	batch1	SNV	chrVII	-	681409	681415	C	T	5	3	CE + SE	CE
MAGESTIC_REDI_188	v1.3	batch1	SNV	chrXIII	+	35564	35559	C	G	3.88	0	UN	UN
MAGESTIC_REDI_189	v1.3	batch1	SNV	chrIV	+	1214538	1214533	G	A	6.08	9	CE	CE
MAGESTIC_REDI_190	v1.3	batch1	SNV	chrII	+	390353	390352	G	A	6.59	2	CE + SE	CE
MAGESTIC_REDI_191	v1.3	batch1	SNV	chrIV	+	347550	347545	A	T	4.55	6	NE	NE
MAGESTIC_REDI_192	v1.3	batch1	SNV	chrX	-	555453	555458	G	A	9.03	7	CE + INDEL	INDEL/SNV
MAGESTIC_REDI_193	v1.3	batch1	MNV	chrVI	+	26330	26326	GTCAAG	ATCAAA	4.25	5	CE	CE
MAGESTIC_REDI_194	v1.3	batch1	SNV	chrXII	-	603313	603319	A	G	5.92	6	CE + SE	CE
MAGESTIC_REDI_195	v1.3	batch1	MNV	chrVI	-	20766	20769	GG	CA	3.31	1	UN	UN
MAGESTIC_REDI_196	v1.3	batch1	SNV	chrXVI	+	622075	622074	T	C	7.1	2	NE	NE
MAGESTIC_REDI_197	v1.3	batch1	SNV	chrXII	-	759211	759216	G	A	5.23	14	CE	CE
MAGESTIC_REDI_198	v1.3	batch1	SNV	chrIV	-	651665	651672	G	A	6.62	0	FR	SV
MAGESTIC_REDI_199	v1.3	batch1	SNV	chrIX	-	285319	285322	G	A	4.81	7	CE	CE
MAGESTIC_REDI_200	v1.3	batch1	SNV	chrIV	-	1519963	1519967	T	C	6.2	5	CE	CE
MAGESTIC_REDI_201	v1.3	batch1	SNV	chrXIII	-	18535	18542	G	A	7.09	11	CE	CE
MAGESTIC_REDI_203	v1.3	batch1	SNV	chrVII	+	629253	629252	T	C	5.87	0	UN	UN
MAGESTIC_REDI_204	v1.3	batch1	SNV	chrIX	+	223470	223465	C	G	5.9	4	CE	CE
MAGESTIC_REDI_205	v1.3	batch1	SNV	chrIX	-	315075	315079	A	G	4.79	2	NE	NE
MAGESTIC_REDI_206	v1.3	batch1	SNV	chrXIV	+	187436	187434	G	T	4.69	6	CE	CE
MAGESTIC_REDI_207	v1.3	batch1	MNV	chrXII	+	610617	610616	CAGG	TAGA	3.19	9	CE	CE
MAGESTIC_REDI_208	v1.3	batch1	SNV	chrVII	+	629253	629252	T	C	6.54	4	CE	CE
MAGESTIC_REDI_209	v1.3	batch1	SNV	chrXV	+	1063846	1063845	G	T	5.55	12	CE + SE	CE
MAGESTIC_REDI_210	v1.3	batch1	SNV	chrXII	-	20223	20228	G	T	5.31	7	CE	CE
MAGESTIC_REDI_211	v1.3	batch1	MNV	chrXII	+	537243	537237	TATCAA	CATCAC	6.23	13	CE	CE
MAGESTIC_REDI_212	v1.3	batch1	SNV	chrXIII	-	720650	720657	C	G	3.41	4	CE	CE
MAGESTIC_REDI_213	v1.3	batch1	MNV	chrX	-	25429	25430	CTCA	TTCT	3.65	3	UN	UN
MAGESTIC_REDI_214	v1.3	batch1	SNV	chrII	+	75569	75564	C	T	5.59	12	CE	CE
MAGESTIC_REDI_215	v1.3	batch1	SNV	chrIV	+	1251850	1251845	C	G	3.98	3	CE	CE
MAGESTIC_REDI_216	v1.3	batch1	SNV	chrIX	-	394644	394650	T	C	4.84	2	CE	CE
MAGESTIC_REDI_217	v1.3	batch1	SNV	chrXIII	+	916380	916379	C	G	5.46	2	CE	CE
MAGESTIC_REDI_218	v1.3	batch1	SNV	chrXII	-	48754	48757	G	A	7.94	2	UN	UN
MAGESTIC_REDI_219	v1.3	batch1	SNV	chrXIV	+	743413	743408	A	G	4.82	2	CE	CE
MAGESTIC_REDI_220	v1.3	batch1	MNV	chrXV	-	572093	572098	GCTA	ACTC	6.16	2	CE	CE
MAGESTIC_REDI_221	v1.3	batch1	SNV	chrVI	-	146884	146887	G	A	4.72	2	CE	CE
MAGESTIC_REDI_222	v1.3	batch1	SNV	chrXIII	+	18730	18729	C	T	5.55	2	CE	CE
MAGESTIC_REDI_223	v1.3	batch1	SNV	chrV	-	554335	554338	G	A	4.45	3	CE	CE
MAGESTIC_REDI_224	v1.3	batch1	SNV	chrXV	+	1054389	1054387	C	T	5.11	2	CE	CE
MAGESTIC_REDI_225	v1.3	batch1	SNV	chrV	-	460219	460225	A	G	3.12	5	CE + SE	CE
MAGESTIC_REDI_226	v1.3	batch1	SNV	chrXII	+	405438	405433	A	C	4.28	5	CE	CE
MAGESTIC_REDI_227	v1.3	batch1	SNV	chrIV	-	560712	560715	G	A	3.96	1	UN	UN
MAGESTIC_REDI_229	v1.1	batch1	SNV	chrVIII	+	189226	189221	C	G	2.65	1	UN	UN
MAGESTIC_REDI_230	v1.1	batch1	SNV	chrV	+	509659	509654	G	A	3.65	6	NE	NE
MAGESTIC_REDI_231	v1.1	batch1	SNV	chrXI	+	263878	263873	A	G	3.7	2	NE	NE
MAGESTIC_REDI_232	v1.1	batch1	SNV	chrXII	+	1008790	1008786	A	G	4.29	1	NE	NE
MAGESTIC_REDI_233	v1.1	batch1	MNV	chrIX	-	26539	26551	TGAGAC	TTGAGAG	2.62	3	NE	NE
MAGESTIC_REDI_234	v1.1	batch1	INDEL	chrX	-	606790	606789	CCCTC	C	4.07	7	NE	NE
MAGESTIC_REDI_235	v1.1	batch1	SNV	chrVI	+	78573	78568	A	G	1.32	3	NE	NE
MAGESTIC_REDI_236	v1.1	batch1	SNV	chrII	-	520634	520641	A	G	2.85	2	NE	NE
MAGESTIC_REDI_237	v1.1	batch1	MNV	chrVII	+	145513	145512	AAGG	GAGA	4.2	0	UN	UN
MAGESTIC_REDI_238	v1.1	batch1	MNV	chrXIV	+	688150	688148	GA	TT	2.79	5	NE	NE
MAGESTIC_REDI_239	v1.1	batch1	SNV	chrXI	-	545410	545416	G	A	2.44	0	UN	UN
MAGESTIC_REDI_240	v1.1	batch1	MNV	chrXII	-	760603	760610	AAAACT	GAAACA	4.78	5	NE	NE
MAGESTIC_REDI_241	v1.1	batch1	SNV	chrVII	-	321968	321972	T	A	5.12	4	NE	NE
MAGESTIC_REDI_242	v1.1	batch1	MNV	chrI	-	206041	206045	CA	AG	3.77	1	SV	SV
MAGESTIC_REDI_243	v1.1	batch1	SNV	chrXIV	-	447377	447382	G	T	2.36	2	NE	NE
MAGESTIC_REDI_244	v1.1	batch1	SNV	chrIX	-	45555	45559	A	C	5.33	1	NE	NE
MAGESTIC_REDI_245	v1.1	batch1	SNV	chrIV	-	1135581	1135584	C	T	3.55	1	NE	NE
MAGESTIC_REDI_247	v1.1	batch1	SNV	chrX	+	331055	331050	G	A	2.89	2	NE	NE
MAGESTIC_REDI_248	v1.1	batch1	SNV	chrXI	+	502043	502040	T	C	3.02	3	NE	NE
MAGESTIC_REDI_249	v1.1	batch1	MNV	chrVII	+	145514	145512	AAGGG	GAGAA	3.97	1	CE	CE
MAGESTIC_REDI_250	v1.1	batch1	SNV	chrXI	+	633331	633329	G	A	2.7	1	NE	NE
MAGESTIC_REDI_251	v1.3	batch1	MNV	chrIV	+	1107116	1107114	TCAGG	CCAGA	4.87	3	CE	CE
MAGESTIC_REDI_252	v1.3	batch1	SNV	chrVI	+	228093	228092	T	C	3.23	17	CE	CE
MAGESTIC_REDI_253	v1.3	batch1	SNV	chrXIII	-	179202	179205	G	A	1.51	2	CE	CE
MAGESTIC_REDI_254	v1.3	batch1	SNV	chrVII	+	629253	629252	T	C	5.32	1	UN	UN
MAGESTIC_REDI_255	v1.3	batch1	SNV	chrVII	+	629253	629252	T	C	3.45	0	UN	UN
MAGESTIC_REDI_256	v1.3	batch1	MNV	chrVIII	-	348454	348461	GT	AC	2.62	3	CE	CE
MAGESTIC_REDI_257	v1.3	batch1	MNV	chrIX	+	437917	437915	CAAGG	AAAGA	2.6	3	FR	SV
MAGESTIC_REDI_258	v1.3	batch1	MNV	chrXIV	-	732847	732854	GAA	AAC	2.96	2	CE	CE
MAGESTIC_REDI_259	v1.3	batch1	SNV	chrXII	-	51483	51489	A	G	5.17	3	CE	CE
MAGESTIC_REDI_261	v1.3	batch1	MNV	chrVI	+	20761	20752	ACAAA	CCAAT	3.25	2	CE	CE
MAGESTIC_REDI_262	v1.3	batch1	MNV	chrVI	-	20767	20768	CGG	TGA	5.68	3	CE	CE
MAGESTIC_REDI_263	v1.3	batch1	SNV	chrIV	+	912510	912509	C	T	2.23	3	CE	CE
MAGESTIC_REDI_264	v1.3	batch1	SNV	chrIX	-	278368	278371	G	A	4.12	2	CE	CE
MAGESTIC_REDI_265	v1.3	batch1	SNV	chrXII	-	1015105	1015108	G	A	3.57	8	CE	CE
MAGESTIC_REDI_266	v1.3	batch1	MNV	chrIV	+	1087265	1087263	TGTGG	CGTGA	3.04	3	CE	CE
MAGESTIC_REDI_267	v1.3	batch1	MNV	chrXV	-	564200	564207	TC	GA	4.12	3	UN	UN
MAGESTIC_REDI_268	v1.3	batch1	SNV	chrVII	+	629253	629252	T	C	3.82	1	UN	UN
MAGESTIC_REDI_269	v1.3	batch1	SNV	chrXI	-	342303	342308	G	C	5.42	0	UN	UN
MAGESTIC_REDI_270	v1.3	batch1	SNV	chrXI	+	193731	193727	A	G	2.76	2	CE	CE
MAGESTIC_REDI_271	v1.3	batch1	MNV	chrXII	-	392750	392752	CTT	CCTTC	5.47	3	CE	CE
MAGESTIC_REDI_272	v1.3	batch1	SNV	chrXIII	-	839867	839871	T	C	2.3	0	UN	UN
MAGESTIC_REDI_273	v1.3	batch1	SNV	chrIV	-	325075	325079	C	A	4.76	1	UN	UN
MAGESTIC_REDI_274	v1.3	batch1	INDEL	chrVII	-	611578	611578	CCTTTT	C	3.82	0	UN	UN
MAGESTIC_REDI_275	v1.3	batch1	INDEL	chrI	+	31259	31255	AA	A	4.63	3	CE	CE
MAGESTIC_REDI_276	v1.3	batch1	SNV	chrIV	-	1519964	1519967	T	C	3.48	3	CE	CE
MAGESTIC_REDI_277	v1.3	batch1	SNV	chrIV	-	528021	528028	T	G	5.23	0	UN	UN
MAGESTIC_REDI_278	v1.3	batch1	MNV	chrVI	+	49824	49819	TC	CT	2.88	7	CE	CE
MAGESTIC_REDI_279	v1.3	batch1	MNV	chrVII	+	252272	252272	GGG	CGA	2.52	3	CE	CE
MAGESTIC_REDI_280	v1.3	batch1	MNV	chrVI	-	20767	20768	CGGATG	TGGATC	4.25	0	UN	UN
MAGESTIC_REDI_281	v1.3	batch1	SNV	chrVIII	+	93659	93655	G	A	3.18	0	UN	UN
MAGESTIC_REDI_282	v1.3	batch1	SNV	chrVII	+	629253	629252	T	C	2.22	0	UN	UN
MAGESTIC_REDI_283	v1.3	batch1	SNV	chrVII	+	629253	629252	T	C	4.49	1	UN	UN
MAGESTIC_REDI_285	v1.3	batch1	SNV	chrXV	+	703362	703359	T	G	2.71	2	CE	CE
MAGESTIC_REDI_286	v1.3	batch1	MNV	chrVIII	+	287674	287666	AACAAAGGTGGAA	GACAACGGTCGAG	2.81	2	CE	CE
MAGESTIC_REDI_287	v1.3	batch1	INDEL	chrXVI	-	218672	218676	A	AAAAAA	2.33	0	UN	UN
MAGESTIC_REDI_288	v1.3	batch1	SNV	chrXII	+	589174	589169	C	A	3.3	2	CE + SE	CE
MAGESTIC_REDI_289	v1.3	batch1	SNV	chrXIV	-	750836	750840	G	A	4.43	5	NE	NE
MAGESTIC_REDI_290	v1.3	batch1	INDEL	chrXIII	+	916075	916072	T	TCCGT	2.07	2	CE	CE
MAGESTIC_REDI_291	v1.3	batch1	MNV	chrII	-	287104	287110	AAGG	GAGA	5.09	1	CE	CE
MAGESTIC_REDI_292	v1.3	batch1	SNV	chrXV	+	128734	128730	C	T	2.12	4	CE + SE	CE
MAGESTIC_REDI_293	v1.3	batch1	SNV	chrXVI	-	26757	26764	T	C	2.84	4	CE	CE
MAGESTIC_REDI_294	v1.3	batch1	SNV	chrVI	-	219744	219747	A	G	2.29	0	UN	UN
MAGESTIC_REDI_295	v1.3	batch1	SNV	chrIV	+	420493	420492	G	A	4.5	2	CE + SE	CE
MAGESTIC_REDI_296	v1.3	batch1	MNV	chrIV	+	1081976	1081973	CTTTG	TTTTA	2.7	4	CE	CE
MAGESTIC_REDI_298	v1.3	batch1	SNV	chrIV	+	955624	955620	A	C	2.97	1	UN	UN
MAGESTIC_REDI_300	v1.3	batch1	SNV	chrIV	-	1432426	1432429	A	G	2.35	2	CE + SE	CE
MAGESTIC_REDI_301	v1.3	batch1	SNV	chrXV	-	1066006	1066011	A	G	3.4	1	UN	UN
MAGESTIC_REDI_302	v1.3	batch1	MNV	chrXII	-	392010	392010	CCT	TCC	3.3	3	CE	CE
MAGESTIC_REDI_303	v1.3	batch1	SNV	chrXVI	+	136918	136917	C	T	3.73	0	UN	UN
MAGESTIC_REDI_304	v1.3	batch1	SNV	chrXVI	-	416544	416547	G	A	4.05	1	UN	UN
MAGESTIC_REDI_305	v1.3	batch1	SNV	chrXIII	+	62516	62513	A	C	4.35	6	CE	CE
MAGESTIC_REDI_306	v1.3	batch1	SNV	chrXII	-	683456	683462	G	A	9.67	2	CE	CE
MAGESTIC_REDI_307	v1.3	batch1	SNV	chrVI	-	20767	20770	G	A	10	7	CE	CE
MAGESTIC_REDI_308	v1.3	batch1	SNV	chrXIII	-	35553	35559	C	G	6.73	5	CE	CE
MAGESTIC_REDI_309	v1.3	batch1	SNV	chrXIII	-	502047	502051	C	T	7.56	7	CE	CE
MAGESTIC_REDI_310	v1.3	batch1	SNV	chrXIV	+	166605	166603	T	C	7.14	6	NE	NE
MAGESTIC_REDI_313	v1.3	batch1	SNV	chrXV	+	307995	307994	A	G	5.1	2	CE	CE
MAGESTIC_REDI_317	v1.3	batch1	SNV	chrXV	+	931414	931409	C	G	8.3	11	CE	CE
MAGESTIC_REDI_318	v1.3	batch1	SNV	chrVIII	+	147162	147161	C	A	5.54	2	CE	CE
MAGESTIC_REDI_319	v1.3	batch1	MNV	chrXIV	+	751270	751264	CAGTTCTG	TAGTATTA	7.28	5	FR	SV
MAGESTIC_REDI_323	v1.3	batch1	SNV	chrVI	+	230921	230918	C	T	9.85	2	CE + SE	CE
MAGESTIC_REDI_326	v1.3	batch1	SNV	chrXII	-	535530	535533	G	A	6.32	10	CE	CE
MAGESTIC_REDI_327	v1.3	batch1	MNV	chrVI	+	20768	20768	CGGATGT	TGAATCC	10.45	4	CE + SE	CE
MAGESTIC_REDI_328	v1.3	batch1	SNV	chrXI	+	192719	192718	T	C	10.36	2	CE	CE
MAGESTIC_REDI_333	v1.3	batch1	SNV	chrXIII	-	354462	354466	A	G	11.4	4	CE	CE
MAGESTIC_REDI_334	v1.3	batch1	SNV	chrV	-	489890	489897	T	C	9.75	8	NE	NE
MAGESTIC_REDI_335	v1.3	batch1	MNV	chrVI	-	168113	168117	CTCTTG	TTCTTA	8.58	3	CE	CE
MAGESTIC_REDI_337	v1.3	batch1	SNV	chrVIII	+	258020	258019	C	T	7.15	4	CE	CE
MAGESTIC_REDI_341	v1.3	batch1	SNV	chrXIII	-	325502	325509	G	A	9.16	12	CE	CE
MAGESTIC_REDI_342	v1.3	batch1	SNV	chrXIV	-	212443	212449	G	A	8.95	3	CE	CE
MAGESTIC_REDI_343	v1.3	batch1	SNV	chrVII	+	21931	21926	A	G	12.47	21	CE	CE
MAGESTIC_REDI_345	v1.3	batch1	SNV	chrVI	-	31338	31343	T	C	7.23	3	NE	NE
MAGESTIC_REDI_349	v1.3	batch1	INDEL	chrXV	-	673492	673493	CC	C	8.34	10	CE	CE
MAGESTIC_REDI_350	v1.3	batch1	MNV	chrXIV	+	761009	761002	GATC	TATT	13.57	5	CE	CE
MAGESTIC_REDI_351	v1.3	batch1	SNV	chrII	-	465790	465796	G	C	10.15	13	CE	CE
MAGESTIC_REDI_353	v1.3	batch1	SNV	chrVII	+	629253	629252	T	C	5.59	3	CE + SE	CE
MAGESTIC_REDI_357	v1.3	batch1	SNV	chrVII	+	629253	629252	T	C	8.27	3	CE	CE
MAGESTIC_REDI_358	v1.3	batch1	SNV	chrXIII	+	447187	447184	A	G	9.93	11	CE	CE
MAGESTIC_REDI_359	v1.3	batch1	MNV	chrXVI	-	627228	627235	AGA	GGT	10.38	4	CE	CE
MAGESTIC_REDI_360	v1.3	batch1	SNV	chrVII	+	629253	629252	T	C	11.18	6	CE	CE
MAGESTIC_REDI_363	v1.3	batch1	MNV	chrXI	-	469129	469130	CAGG	TAGA	3.96	0	UN	UN
MAGESTIC_REDI_366	v1.3	batch1	MNV	chrII	-	428056	428059	GC	AT	5.01	0	DEL	SV
MAGESTIC_REDI_367	v1.3	batch1	SNV	chrXIII	+	35564	35559	C	G	7.27	7	CE	CE
MAGESTIC_REDI_368	v1.3	batch1	SNV	chrVII	-	697661	697666	T	C	7.32	5	CE	CE
MAGESTIC_REDI_369	v1.3	batch1	SNV	chrVIII	-	399479	399484	T	G	6.46	8	CE	CE
MAGESTIC_REDI_370	v1.3	batch1	SNV	chrXII	-	970289	970294	G	T	5.91	6	CE	CE
MAGESTIC_REDI_373	v1.3	batch1	SNV	chrXV	-	67824	67831	A	G	8.88	8	CE	CE
MAGESTIC_REDI_374	v1.3	batch1	SNV	chrXIV	-	363388	363393	T	A	9.79	8	CE	CE
MAGESTIC_REDI_375	v1.3	batch1	SNV	chrVIII	-	196465	196468	A	G	7.32	4	CE	CE
MAGESTIC_REDI_376	v1.3	batch1	SNV	chrI	-	186499	186504	G	C	6.26	3	CE	CE
MAGESTIC_REDI_377	v1.3	batch1	SNV	chrXII	+	743017	743013	T	A	4.39	6	CE	CE
MAGESTIC_REDI_378	v1.3	batch1	MNV	chrIV	+	1081976	1081972	CCTTTG	TTTTTA	7.14	14	CE	CE
MAGESTIC_REDI_379	v1.3	batch1	SNV	chrXVI	+	63409	63404	C	T	6.97	8	CE	CE
MAGESTIC_REDI_380	v1.3	batch1	SNV	chrXIII	+	622666	622664	T	G	4.52	4	CE	CE
MAGESTIC_REDI_381	v1.3	batch1	SNV	chrVII	+	629253	629252	T	C	4.16	0	UN	UN
MAGESTIC_REDI_382	v1.3	batch1	SNV	chrXII	+	110465	110463	C	T	5.23	1	UN	UN
MAGESTIC_REDI_384	v1.3	batch1	SNV	chrVII	+	629253	629252	T	C	7.48	0	UN	UN
MAGESTIC_REDI_385	v1.3	batch1	SNV	chrVIII	+	61503	61500	C	T	4.56	0	UN	UN
MAGESTIC_REDI_386	v1.3	batch1	MNV	chrVI	-	20766	20768	CGGATGT	TCGATGC	6.18	5	CE	CE
MAGESTIC_REDI_387	v1.3	batch1	MNV	chrXIV	+	753435	753430	AG	GA	4.66	1	UN	UN
MAGESTIC_REDI_388	v1.3	batch1	SNV	chrVII	+	629253	629252	T	C	5.62	1	UN	UN
MAGESTIC_REDI_389	v1.3	batch1	MNV	chrXII	-	657808	657805	TGGCCTTCCC	CGGTTTTCCT	4.87	2	CE	CE
MAGESTIC_REDI_390	v1.3	batch1	SNV	chrXVI	+	871226	871222	G	T	7.02	7	CE	CE
MAGESTIC_REDI_391	v1.3	batch1	SNV	chrXVI	+	770868	770864	A	T	4.27	7	CE	CE
MAGESTIC_REDI_392	v1.3	batch1	SNV	chrXII	-	782902	782905	G	T	7.4	4	CE	CE
MAGESTIC_REDI_393	v1.3	batch1	MNV	chrXI	-	581865	581871	TT	CA	5.96	4	CE	CE
MAGESTIC_REDI_394	v1.3	batch1	SNV	chrXVI	-	389638	389644	T	A	5.58	7	CE	CE
MAGESTIC_REDI_395	v1.3	batch1	SNV	chrII	+	299199	299196	T	C	9.37	1	UN	UN
MAGESTIC_REDI_396	v1.3	batch1	SNV	chrXII	+	702586	702585	C	G	6.53	14	CE	CE
MAGESTIC_REDI_397	v1.3	batch1	SNV	chrII	-	428056	428059	G	A	8.11	0	DEL	SV
MAGESTIC_REDI_398	v1.3	batch1	SNV	chrVII	-	644384	644388	T	C	5.72	4	CE	CE
MAGESTIC_REDI_399	v1.3	batch1	SNV	chrIX	-	349956	349963	T	A	3.73	4	CE	CE
MAGESTIC_REDI_400	v1.3	batch1	SNV	chrXV	+	1049760	1049756	T	C	6.08	16	CE + SE	CE
MAGESTIC_REDI_401	v1.3	batch1	SNV	chrII	-	172675	172681	G	A	8.4	2	NE	NE
MAGESTIC_REDI_402	v1.3	batch1	SNV	chrXIII	+	35564	35559	C	G	6.85	9	CE	CE
MAGESTIC_REDI_403	v1.3	batch1	SNV	chrXII	+	171081	171076	T	G	9.79	2	CE + SE	CE
MAGESTIC_REDI_404	v1.3	batch1	INDEL	chrXIV	-	344022	344037	G	GTTG	8.59	9	CE	CE
MAGESTIC_REDI_405	v1.3	batch1	SNV	chrIV	-	1320629	1320636	C	T	8.6	7	CE	CE
MAGESTIC_REDI_406	v1.3	batch1	MNV	chrII	-	740158	740164	GGGAA	AGGAG	7.73	12	CE	CE
MAGESTIC_REDI_407	v1.3	batch1	SNV	chrXV	-	717428	717433	A	G	7.39	6	NE	NE
MAGESTIC_REDI_408	v1.3	batch1	SNV	chrVII	-	857334	857340	G	C	9.06	9	CE	CE
MAGESTIC_REDI_409	v1.3	batch1	SNV	chrXV	-	452286	452290	G	A	6.68	3	CE	CE
MAGESTIC_REDI_410	v1.3	batch1	MNV	chrVI	+	110822	110820	TCC	ATT	9.77	1	UN	UN
MAGESTIC_REDI_411	v1.3	batch1	SNV	chrIV	+	383998	383993	G	C	5.5	2	DEL	SV
MAGESTIC_REDI_412	v1.3	batch1	SNV	chrX	+	642380	642375	C	T	8.53	4	CE	CE
MAGESTIC_REDI_413	v1.3	batch1	SNV	chrXIII	-	468933	468937	T	C	10.49	1	UN	UN
MAGESTIC_REDI_414	v1.3	batch1	SNV	chrXVI	-	227033	227039	G	A	7.32	18	CE	CE
MAGESTIC_REDI_415	v1.3	batch1	SNV	chrVII	-	843711	843717	T	C	5.9	5	CE	CE
MAGESTIC_REDI_416	v1.3	batch1	SNV	chrX	+	563821	563819	G	T	6.75	3	CE	CE
MAGESTIC_REDI_417	v1.3	batch1	SNV	chrII	-	268314	268319	A	G	6.52	8	CE	CE
MAGESTIC_REDI_418	v1.3	batch1	SNV	chrVII	-	857334	857340	G	C	8.07	5	CE	CE
MAGESTIC_REDI_419	v1.3	batch1	SNV	chrXIII	+	35564	35559	C	G	5.39	6	CE	CE
MAGESTIC_REDI_420	v1.3	batch1	SNV	chrII	+	124508	124505	A	G	8.83	6	CE	CE
MAGESTIC_REDI_421	v1.3	batch1	SNV	chrVII	+	42515	42510	A	T	9.45	17	CE	CE
MAGESTIC_REDI_422	v1.3	batch1	SNV	chrXVI	-	429946	429951	T	C	11.44	2	CE	CE
MAGESTIC_REDI_423	v1.3	batch1	SNV	chrIV	-	375536	375542	G	T	4.48	6	CE	CE
MAGESTIC_REDI_424	v1.3	batch1	SNV	chrII	+	806265	806262	A	C	10.76	1	FR/TR	SV
MAGESTIC_REDI_426	v1.3	batch1	SNV	chrXIII	+	346256	346254	A	G	7.59	11	CE	CE
MAGESTIC_REDI_427	v1.3	batch1	SNV	chrXIV	-	739734	739738	G	C	6.45	3	CE	CE
MAGESTIC_REDI_428	v1.3	batch1	MNV	chrXV	+	1063186	1063183	GGCG	AACA	7.72	8	CE	CE
MAGESTIC_REDI_429	v1.3	batch1	MNV	chrVI	-	20766	20769	GGATGT	CGATGC	5	1	UN	UN
MAGESTIC_REDI_430	v1.3	batch1	SNV	chrXIII	-	532939	532942	A	G	6.93	4	CE	CE
MAGESTIC_REDI_431	v1.3	batch1	SNV	chrVII	+	963808	963805	C	T	7.45	4	CE	CE
MAGESTIC_REDI_432	v1.3	batch1	MNV	chrXVI	-	387009	387009	CCAAGG	TCAAGA	4.26	3	CE	CE
MAGESTIC_REDI_433	v1.3	batch1	SNV	chrIV	-	423844	423847	G	T	10.24	7	CE	CE
MAGESTIC_REDI_434	v1.3	batch1	SNV	chrVII	+	629253	629252	T	C	3.56	1	UN	UN
MAGESTIC_REDI_435	v1.3	batch1	SNV	chrVIII	+	111248	111246	T	C	5.49	2	CE + SE	CE
MAGESTIC_REDI_436	v1.3	batch1	SNV	chrXIII	+	35564	35559	C	G	4.35	3	CE + SE	CE
MAGESTIC_REDI_438	v1.3	batch1	SNV	chrXVI	+	581176	581172	C	T	4.12	0	UN	UN
MAGESTIC_REDI_439	v1.3	batch1	SNV	chrXII	+	208801	208796	T	C	6.58	7	CE	CE
MAGESTIC_REDI_440	v1.3	batch1	SNV	chrI	+	193193	193191	T	C	4.45	10	CE + SE	CE
MAGESTIC_REDI_441	v1.3	batch1	SNV	chrVI	-	120198	120204	T	C	10.84	2	CE	CE
MAGESTIC_REDI_443	v1.3	batch1	MNV	chrXIV	+	751270	751268	TCTG	ATGA	7.86	3	CE + SE	CE
MAGESTIC_REDI_444	v1.3	batch1	MNV	chrXIV	+	751270	751268	TCTG	ATTA	6.32	0	UN	UN
MAGESTIC_REDI_445	v1.3	batch1	SNV	chrVII	-	58080	58086	G	A	7.95	4	CE	CE
MAGESTIC_REDI_446	v1.3	batch1	SNV	chrVII	-	1006373	1006376	A	G	7.73	7	CE	CE
MAGESTIC_REDI_447	v1.3	batch1	MNV	chrIV	+	778721	778721	GG	AA	7.57	2	UN	UN
MAGESTIC_REDI_448	v1.3	batch1	SNV	chrIV	-	773557	773563	A	G	4.65	9	CE	CE
MAGESTIC_REDI_449	v1.3	batch1	SNV	chrIV	-	292771	292776	A	G	6.87	5	CE + SE	CE
MAGESTIC_REDI_450	v1.3	batch1	MNV	chrVIII	-	442152	442154	GTAGCAT	GCAG	6.7	2	CE	CE
MAGESTIC_REDI_451	v1.3	batch1	MNV	chrXI	-	581866	581871	TT	CA	1.67	0	UN	UN
MAGESTIC_REDI_452	v1.3	batch1	MNV	chrVI	-	20767	20773	GT	CC	4.17	1	UN	UN
MAGESTIC_REDI_453	v1.3	batch1	SNV	chrVII	+	629253	629252	T	C	2.3	1	UN	UN
MAGESTIC_REDI_454	v1.3	batch1	MNV	chrXII	+	613852	613846	GTC	ATG	3.07	0	UN	UN
MAGESTIC_REDI_455	v1.3	batch1	SNV	chrXIV	-	130657	130662	T	A	2.25	5	CE	CE
MAGESTIC_REDI_456	v1.3	batch1	SNV	chrIV	+	1152104	1152100	T	G	2.09	2	CE	CE
MAGESTIC_REDI_457	v1.3	batch1	SNV	chrXIV	+	254635	254632	T	C	2.19	6	CE + SE	CE
MAGESTIC_REDI_458	v1.3	batch1	SNV	chrXVI	+	75359	75355	A	G	2.7	6	CE	CE
MAGESTIC_REDI_459	v1.3	batch1	SNV	chrXIII	+	35564	35559	C	G	1.51	3	CE	CE
MAGESTIC_REDI_460	v1.3	batch1	SNV	chrXIII	+	35564	35559	C	G	2.52	4	CE	CE
MAGESTIC_REDI_461	v1.3	batch1	SNV	chrXII	+	98021	98018	T	C	1.84	2	CE	CE
MAGESTIC_REDI_462	v1.3	batch1	SNV	chrIV	-	690748	690751	G	A	1.25	1	UN	UN
MAGESTIC_REDI_463	v1.3	batch1	SNV	chrXVI	-	400043	400049	G	A	2.37	2	CE	CE
MAGESTIC_REDI_464	v1.3	batch1	SNV	chrXII	+	397432	397429	A	G	1.82	0	UN	UN
MAGESTIC_REDI_465	v1.3	batch1	MNV	chrIX	+	393407	393403	CTTC	TTTT	1.5	1	UN	UN
MAGESTIC_REDI_467	v1.3	batch1	SNV	chrVIII	-	427302	427308	A	G	1.44	0	UN	UN
MAGESTIC_REDI_468	v1.3	batch1	SNV	chrXIII	+	35564	35559	C	G	3.2	4	CE	CE
MAGESTIC_REDI_469	v1.3	batch1	SNV	chrIV	-	175759	175763	G	A	2.94	4	CE	CE
MAGESTIC_REDI_470	v1.3	batch1	SNV	chrXV	+	353230	353226	C	G	1.44	0	UN	UN
MAGESTIC_REDI_471	v1.3	batch1	MNV	chrIV	-	312183	312184	CAC	TAT	3.42	3	CE	CE
MAGESTIC_REDI_472	v1.3	batch1	MNV	chrVIII	-	152278	152274	CTCTCCTT	TTCTTCTG	2.58	0	UN	UN
MAGESTIC_REDI_473	v1.3	batch1	MNV	chrVII	+	620229	620222	TTAG	ATAT	3.27	0	UN	UN
MAGESTIC_REDI_474	v1.3	batch1	MNV	chrIV	+	579766	579762	ACG	CCA	3.78	4	CE	CE
MAGESTIC_REDI_475	v1.3	batch1	SNV	chrXIV	-	473370	473375	G	A	2.71	2	CE	CE
MAGESTIC_REDI_476	v1.3	batch1	MNV	chrXI	-	469129	469130	CAGGC	TAGAT	2.47	2	CE + SE	CE
MAGESTIC_REDI_477	v1.3	batch1	SNV	chrV	-	469408	469412	C	T	3.1	4	CE + SE	CE
MAGESTIC_REDI_478	v1.3	batch1	MNV	chrVII	-	719003	719008	TG	CA	3.19	3	CE	CE
MAGESTIC_REDI_479	v1.3	batch1	SNV	chrVII	-	810412	810415	G	A	3.17	7	CE	CE
MAGESTIC_REDI_480	v1.3	batch1	SNV	chrXIII	-	35552	35559	C	G	2.86	3	CE + SE	CE
MAGESTIC_REDI_482	v1.3	batch1	SNV	chrIX	+	386128	386125	A	T	2.98	2	CE + SE	CE
MAGESTIC_REDI_483	v1.3	batch1	SNV	chrX	+	229623	229619	C	T	3.41	0	UN	UN
MAGESTIC_REDI_484	v1.3	batch1	SNV	chrXIII	+	615664	615663	G	A	3.24	4	CE	CE
MAGESTIC_REDI_485	v1.3	batch1	MNV	chrVI	+	20768	20768	CGG	TCA	3.92	3	CE	CE
MAGESTIC_REDI_486	v1.3	batch1	SNV	chrI	+	180623	180620	C	G	4.1	2	UN	UN
MAGESTIC_REDI_487	v1.3	batch1	SNV	chrXV	-	498154	498157	A	G	4.44	5	CE	CE
MAGESTIC_REDI_488	v1.3	batch1	SNV	chrXIII	-	456713	456718	T	G	4.2	8	CE	CE
MAGESTIC_REDI_489	v1.3	batch1	SNV	chrIV	-	358270	358273	A	G	3.79	0	UN	UN
MAGESTIC_REDI_490	v1.3	batch1	SNV	chrI	+	174678	174674	C	T	3.17	5	CE	CE
MAGESTIC_REDI_491	v1.3	batch1	SNV	chrXII	+	43346	43341	G	T	3.01	0	UN	UN
MAGESTIC_REDI_492	v1.3	batch1	SNV	chrIV	-	890093	890096	A	T	3.32	6	CE	CE
MAGESTIC_REDI_494	v1.3	batch1	MNV	chrVI	-	20767	20768	CGGATGT	TCGATCC	3.83	1	CE	CE
MAGESTIC_REDI_495	v1.3	batch1	INDEL	chrXII	-	81193	81195	CC	C	4.33	4	CE	CE
MAGESTIC_REDI_496	v1.3	batch1	SNV	chrIV	+	611258	611253	G	T	3.45	0	UN	UN
MAGESTIC_REDI_497	v1.3	batch1	INDEL	chrIX	+	384377	384373	C	CC	3.45	1	NE	NE
MAGESTIC_REDI_498	v1.3	batch1	SNV	chrXV	-	498472	498478	T	C	2.8	4	CE	CE
MAGESTIC_REDI_499	v1.3	batch1	SNV	chrXV	-	205834	205841	A	G	3.87	5	CE	CE
MAGESTIC_REDI_500	v1.3	batch1	SNV	chrXIII	-	848510	848515	A	C	3.55	2	CE	CE
MAGESTIC_REDI_501	v1.3	batch1	SNV	chrIII	+	257208	257205	A	C	4.01	1	UN	UN
MAGESTIC_REDI_502	v1.3	batch1	SNV	chrII	-	172675	172681	G	A	3.98	0	UN	UN
MAGESTIC_REDI_503	v1.3	batch1	SNV	chrXII	+	36232	36230	T	C	20.22	12	CE	CE
MAGESTIC_REDI_504	v1.3	batch1	SNV	chrIV	+	632424	632423	T	C	5.66	5	CE	CE
MAGESTIC_REDI_505	v1.3	batch1	SNV	chrVII	+	629253	629252	T	C	3.21	0	UN	UN
MAGESTIC_REDI_506	v1.3	batch1	MNV	chrVI	+	20768	20768	CGGATG	TCAATC	2.79	0	UN	UN
MAGESTIC_REDI_507	v1.3	batch1	SNV	chrVII	+	629253	629252	T	C	5.48	0	UN	UN
MAGESTIC_REDI_509	v1.3	batch1	SNV	chrXIV	-	724525	724531	T	G	1.47	0	UN	UN
MAGESTIC_REDI_510	v1.3	batch1	MNV	chrXVI	-	829698	829697	TCCTTTTTTTTTTTT	TTCT	24.21	6	CE + SE	CE
MAGESTIC_REDI_511	v1.3	batch1	SNV	chrXIII	+	35564	35559	C	G	2.09	0	UN	UN
MAGESTIC_REDI_515	v1.3	batch1	SNV	chrII	+	404175	404173	T	C	1.04	0	UN	UN
MAGESTIC_REDI_516	v1.3	batch1	INDEL	chrXVI	-	46779	46788	TCAATACATAGT	T	2.75	1	UN	UN
MAGESTIC_REDI_517	v1.3	batch1	MNV	chrVIII	-	318864	318865	CA	TG	10.56	8	CE	CE
MAGESTIC_REDI_518	v1.3	batch1	SNV	chrIV	+	113155	113151	C	T	5.27	4	CE	CE
MAGESTIC_REDI_519	v1.3	batch1	SNV	chrVII	+	390477	390472	C	G	3.76	2	NE	NE
MAGESTIC_REDI_520	v1.3	batch1	MNV	chrXVI	+	581748	581744	CAGC	TAGA	4.02	2	CE	CE
MAGESTIC_REDI_521	v1.3	batch1	MNV	chrXII	+	403405	403405	TGG	AGA	10.52	6	CE	CE
MAGESTIC_REDI_522	v1.3	batch1	SNV	chrXVI	-	48259	48265	T	C	1.35	4	CE	CE
MAGESTIC_REDI_523	v1.3	batch1	SNV	chrVII	+	629253	629252	T	C	13.98	3	CE	CE
MAGESTIC_REDI_524	v1.3	batch1	SNV	chrVII	+	652017	652013	A	G	2.99	10	CE	CE
MAGESTIC_REDI_525	v1.3	batch1	SNV	chrXVI	-	781643	781649	C	A	8.38	3	CE	CE
MAGESTIC_REDI_526	v1.3	batch1	SNV	chrXVI	-	831594	831601	G	A	2.98	7	NE	NE
MAGESTIC_REDI_527	v1.3	batch1	MNV	chrVII	-	988925	988930	AGTC	GATT	13.34	11	CE	CE
MAGESTIC_REDI_528	v1.3	batch1	MNV	chrVII	+	71653	71649	CC	TT	7.54	6	CE	CE
MAGESTIC_REDI_529	v1.3	batch1	MNV	chrVII	-	664040	664040	CCTC	TCTT	3.81	3	CE	CE
MAGESTIC_REDI_530	v1.3	batch1	SNV	chrVII	+	629253	629252	T	C	4.93	2	NE	NE
MAGESTIC_REDI_531	v1.3	batch1	SNV	chrVII	+	629253	629252	T	C	10.68	4	CE	CE
MAGESTIC_REDI_532	v1.3	batch1	MNV	chrXV	+	1063846	1063845	GTG	TTA	2.59	3	CE	CE
MAGESTIC_REDI_533	v1.3	batch1	SNV	chrVII	+	629253	629252	T	C	8.11	4	CE	CE
MAGESTIC_REDI_534	v1.3	batch1	MNV	chrIV	+	778721	778721	GG	AA	1.97	2	CE	CE
MAGESTIC_REDI_535	v1.3	batch1	SNV	chrVII	+	629253	629252	T	C	4.27	2	NE	NE
MAGESTIC_REDI_536	v1.3	batch1	SNV	chrXI	-	98702	98707	A	C	4.38	5	NE	NE
MAGESTIC_REDI_537	v1.3	batch1	SNV	chrVIII	+	339602	339601	A	C	1.81	3	CE	CE
MAGESTIC_REDI_538	v1.3	batch1	SNV	chrIV	+	624971	624969	T	G	6.89	1	UN	UN
MAGESTIC_REDI_539	v1.3	batch1	MNV	chrXIV	-	743898	743903	GAC	AAA	2.56	2	CE	CE
MAGESTIC_REDI_540	v1.3	batch1	SNV	chrI	+	30748	30747	A	C	7.5	3	CE	CE
MAGESTIC_REDI_541	v1.3	batch1	SNV	chrXIII	+	505555	505551	A	G	16.71	4	CE	CE
MAGESTIC_REDI_542	v1.3	batch1	SNV	chrIV	+	175001	174998	G	T	3.61	3	CE	CE
MAGESTIC_REDI_543	v1.3	batch1	MNV	chrVII	-	1071176	1071177	CG	AA	2.41	2	CE	CE
MAGESTIC_REDI_544	v1.3	batch1	MNV	chrIV	-	1081972	1081972	CCTTTG	TCTTTA	3.78	7	CE	CE
MAGESTIC_REDI_545	v1.3	batch1	SNV	chrVIII	+	157079	157077	A	G	3.8	4	CE	CE
MAGESTIC_REDI_546	v1.3	batch1	SNV	chrXV	+	219962	219960	T	C	2.5	4	CE	CE
MAGESTIC_REDI_547	v1.3	batch1	SNV	chrIII	-	156512	156517	G	C	3.91	2	CE	CE
MAGESTIC_REDI_548	v1.3	batch1	MNV	chrIV	-	1352296	1352298	GG	CA	3.14	6	CE	CE
MAGESTIC_REDI_549	v1.3	batch1	SNV	chrVII	+	629253	629252	T	C	2.79	3	CE + SE	CE
MAGESTIC_REDI_550	v1.3	batch1	MNV	chrIV	+	525573	525571	AAAG	GAAA	3.29	2	CE	CE
MAGESTIC_REDI_551	v1.3	batch1	SNV	chrVI	-	81499	81503	G	C	4.41	9	CE	CE
MAGESTIC_REDI_552	v1.3	batch1	SNV	chrXIV	-	279170	279177	A	G	1.29	1	UN	UN
MAGESTIC_REDI_553	v1.3	batch1	SNV	chrXVI	+	889181	889176	C	T	3.42	6	NE	NE
MAGESTIC_REDI_554	v1.3	batch1	MNV	chrXVI	-	753246	753246	CCCCCC	TCCCCT	5.06	6	CE + SE	CE
MAGESTIC_REDI_555	v1.3	batch1	SNV	chrVII	-	518576	518580	T	C	2.83	6	CE	CE
MAGESTIC_REDI_556	v1.3	batch1	SNV	chrII	+	292259	292254	A	G	12.07	3	CE	CE
MAGESTIC_REDI_557	v1.3	batch1	SNV	chrXIV	+	743444	743441	T	G	2.4	3	NE	NE
MAGESTIC_REDI_558	v1.3	batch1	SNV	chrXVI	-	736713	736718	C	G	4	0	UN	UN
MAGESTIC_REDI_559	v1.3	batch1	INDEL	chrXI	-	643876	643873	ACTCCCGGTGTA	A	4.93	1	CE + SE	CE
MAGESTIC_REDI_560	v1.3	batch1	INDEL	chrIV	-	436117	436122	TT	T	5.77	0	UN	UN
MAGESTIC_REDI_561	v1.3	batch1	INDEL	chrVII	-	725668	725673	A	ATCA	1.8	4	CE + SE	CE
MAGESTIC_REDI_562	v1.3	batch1	SNV	chrIX	+	317060	317056	C	T	7.92	4	CE	CE
MAGESTIC_REDI_563	v1.3	batch1	SNV	chrII	-	712449	712456	C	A	8.17	2	CE	CE
MAGESTIC_REDI_564	v1.3	batch1	SNV	chrVIII	-	421503	421507	T	C	3.59	8	CE	CE
MAGESTIC_REDI_565	v1.3	batch1	MNV	chrXVI	-	520828	520828	CCTCT	TCTCC	4.16	2	CE	CE
MAGESTIC_REDI_566	v1.3	batch1	SNV	chrXVI	-	400043	400049	G	A	1.13	3	CE	CE
MAGESTIC_REDI_567	v1.3	batch1	SNV	chrXV	+	1068243	1068242	T	C	5.46	0	UN	UN
MAGESTIC_REDI_568	v1.3	batch1	INDEL	chrVII	-	531505	531507	ACAAATGGAAA	A	2.57	2	CE	CE
MAGESTIC_REDI_569	v1.3	batch1	SNV	chrIII	-	268860	268864	T	G	2.32	5	CE + SE	CE
MAGESTIC_REDI_570	v1.3	batch1	SNV	chrIV	-	608247	608252	A	G	7.8	2	CE	CE
MAGESTIC_REDI_571	v1.3	batch1	SNV	chrXIII	-	727046	727049	G	C	6.61	17	CE	CE
MAGESTIC_REDI_572	v1.3	batch1	SNV	chrIV	+	1311769	1311768	T	C	1.86	4	INDEL	INDEL/SNV
MAGESTIC_REDI_573	v1.3	batch1	MNV	chrIV	-	1350339	1350342	GA	AG	1.83	3	CE	CE
MAGESTIC_REDI_574	v1.3	batch1	SNV	chrXII	-	116323	116328	C	T	7.33	9	NE	NE
MAGESTIC_REDI_575	v1.3	batch1	SNV	chrXII	+	112407	112405	A	G	2.03	2	CE	CE
MAGESTIC_REDI_576	v1.3	batch1	SNV	chrVII	+	629253	629252	T	C	2.73	3	CE	CE
MAGESTIC_REDI_577	v1.3	batch1	SNV	chrVI	-	168113	168117	C	T	4.05	2	CE	CE
MAGESTIC_REDI_578	v1.3	batch1	SNV	chrVII	+	629253	629252	T	C	8.61	0	UN	UN
MAGESTIC_REDI_579	v1.3	batch1	SNV	chrXII	+	670461	670460	C	G	4.53	1	NE	NE
MAGESTIC_REDI_580	v1.3	batch1	SNV	chrX	+	217330	217327	C	A	6.22	4	CE	CE
MAGESTIC_REDI_581	v1.3	batch1	INDEL	chrVIII	+	499042	499034	AGAA	A	3.19	2	CE	CE
MAGESTIC_REDI_582	v1.3	batch1	SNV	chrXV	-	1051155	1051162	G	A	4.71	6	CE	CE
MAGESTIC_REDI_583	v1.3	batch1	MNV	chrVI	-	20767	20768	CGGATG	TGGATC	3.4	0	UN	UN
MAGESTIC_REDI_584	v1.3	batch1	MNV	chrVI	+	20768	20768	CGG	TCA	3.66	1	UN	UN
MAGESTIC_REDI_585	v1.3	batch1	MNV	chrIV	-	523356	523360	TG	CA	2.22	2	CE	CE
MAGESTIC_REDI_587	v1.3	batch1	MNV	chrXVI	-	520828	520828	CCTCT	TCTCC	4.98	0	UN	UN
MAGESTIC_REDI_588	v1.3	batch1	MNV	chrXI	+	554161	554156	CCA	GCG	3.17	4	CE	CE
MAGESTIC_REDI_589	v1.3	batch1	SNV	chrXIV	-	154012	154017	G	T	6.65	6	CE	CE
MAGESTIC_REDI_590	v1.3	batch1	SNV	chrXI	-	608671	608676	T	C	8.74	3	CE	CE
MAGESTIC_REDI_591	v1.3	batch1	SNV	chrII	+	80576	80573	A	G	6.55	0	UN	UN
MAGESTIC_REDI_592	v1.3	batch1	SNV	chrXV	+	583447	583442	A	T	5.05	3	CE + SE	CE
MAGESTIC_REDI_593	v1.3	batch1	MNV	chrVI	-	20767	20773	GT	CC	5.36	5	CE	CE
MAGESTIC_REDI_594	v1.3	batch1	MNV	chrXIII	+	306584	306566	GCGTTGCTTGTGCAGGTACGGA	GACGGC	1.84	3	NE	NE
MAGESTIC_REDI_595	v1.3	batch1	MNV	chrX	-	728024	728025	CATAGCT	TATTGCC	7.3	0	UN	UN
MAGESTIC_REDI_596	v1.3	batch1	MNV	chrXV	+	391652	391647	CGGC	GGGT	2.47	3	CE	CE
MAGESTIC_REDI_597	v1.3	batch1	SNV	chrVII	-	30341	30348	C	G	6.2	2	CE	CE
MAGESTIC_REDI_598	v1.3	batch1	MNV	chrII	+	453659	453655	TGTGGGG	CGTGGG	4.92	0	IE	IE
MAGESTIC_REDI_599	v1.3	batch1	SNV	chrX	-	258844	258848	A	G	5.56	5	CE	CE
MAGESTIC_REDI_600	v1.3	batch1	SNV	chrI	+	194106	194104	C	T	2.65	3	CE	CE
MAGESTIC_REDI_601	v1.3	batch1	MNV	chrIV	+	702972	702967	AAATG	GAATC	5.09	2	NE	NE
MAGESTIC_REDI_602	v1.3	batch1	MNV	chrIX	-	381518	381521	ACAGC	GCAGG	6.69	3	CE	CE
MAGESTIC_REDI_603	v1.3	batch1	MNV	chrXII	+	613854	613848	CTAT	GTAC	5.51	4	NE	NE
MAGESTIC_REDI_604	v1.3	batch1	MNV	chrXIII	+	492380	492373	TTTTGG	ATTTGC	2.49	2	CE	CE
MAGESTIC_REDI_605	v1.3	batch1	SNV	chrVIII	-	293483	293487	G	A	6.05	0	DEL	SV
MAGESTIC_REDI_606	v1.3	batch1	MNV	chrXIV	+	240006	240005	AGGGT	CGGGC	2.96	3	IE	IE
MAGESTIC_REDI_607	v1.3	batch1	SNV	chrVII	+	629253	629252	T	C	5.32	2	CE	CE
MAGESTIC_REDI_608	v1.3	batch1	SNV	chrVII	+	629253	629252	T	C	2.64	2	CE	CE
MAGESTIC_REDI_609	v1.3	batch1	SNV	chrVII	-	715659	715664	T	C	6.9	3	UN	UN
MAGESTIC_REDI_610	v1.3	batch1	SNV	chrVII	-	588882	588888	G	T	5.3	0	UN	UN
MAGESTIC_REDI_611	v1.3	batch1	SNV	chrII	-	111299	111306	A	C	4.81	5	NE	NE
MAGESTIC_REDI_612	v1.3	batch1	SNV	chrIV	+	934510	934508	A	G	5.14	2	CE	CE
MAGESTIC_REDI_613	v1.3	batch1	SNV	chrVII	+	629253	629252	T	C	6.17	1	UN	UN
MAGESTIC_REDI_614	v1.3	batch1	SNV	chrIII	+	221881	221877	T	A	3.06	2	CE	CE
MAGESTIC_REDI_615	v1.3	batch1	SNV	chrXII	+	207992	207990	G	A	2.8	3	NE	NE
MAGESTIC_REDI_616	v1.3	batch1	MNV	chrVI	+	20768	20768	CGGATG	TGAATC	4.43	1	UN	UN
MAGESTIC_REDI_617	v1.3	batch1	SNV	chrXV	+	667632	667630	C	A	6.72	7	CE	CE
MAGESTIC_REDI_618	v1.3	batch1	SNV	chrIX	+	361364	361360	C	A	1.89	5	CE + SE	CE
MAGESTIC_REDI_619	v1.3	batch1	MNV	chrIX	+	393592	393583	GGATCC	GCA	7.33	0	UN	UN
MAGESTIC_REDI_620	v1.3	batch1	SNV	chrXVI	+	609208	609204	T	A	5.4	3	CE	CE
MAGESTIC_REDI_621	v1.3	batch1	INDEL	chrII	-	393196	393203	TTT	T	4.55	3	CE	CE
MAGESTIC_REDI_622	v1.3	batch1	SNV	chrII	+	347514	347512	A	G	6.21	1	UN	UN
MAGESTIC_REDI_623	v1.3	batch1	SNV	chrXIV	+	338524	338522	G	T	4.18	4	CE + SE	CE
MAGESTIC_REDI_624	v1.3	batch1	MNV	chrIV	+	713336	713335	TT	CA	4.36	6	CE	CE
MAGESTIC_REDI_625	v1.3	batch1	SNV	chrXVI	+	209555	209553	A	G	2.89	2	UN	UN
MAGESTIC_REDI_626	v1.3	batch1	SNV	chrXI	+	256766	256761	A	G	5.8	3	NE	NE
MAGESTIC_REDI_627	v1.3	batch1	MNV	chrIV	+	913701	913698	GAGAG	AAGAT	2.25	3	CE	CE
MAGESTIC_REDI_628	v1.3	batch1	INDEL	chrXIII	-	167425	167433	AA	A	7.15	0	UN	UN
MAGESTIC_REDI_629	v1.3	batch1	MNV	chrIX	+	393812	393803	TTTATC	TATTATT	2.39	3	NE	NE
MAGESTIC_REDI_630	v1.3	batch1	SNV	chrIV	-	711704	711709	G	A	5.42	10	CE	CE
MAGESTIC_REDI_631	v1.3	batch1	SNV	chrII	-	132968	132975	T	A	2.91	1	UN	UN
MAGESTIC_REDI_632	v1.3	batch1	MNV	chrXVI	-	46540	46547	ATAAG	GTAAT	5.86	4	CE	CE
MAGESTIC_REDI_633	v1.3	batch1	INDEL	chrXI	-	469265	469276	A	AA	6.41	4	CE	CE
MAGESTIC_REDI_634	v1.3	batch1	INDEL	chrXII	-	112498	112506	TT	T	6.44	1	NE	NE
MAGESTIC_REDI_635	v1.3	batch1	SNV	chrX	-	517240	517244	G	C	1.97	2	CE	CE
MAGESTIC_REDI_636	v1.3	batch1	MNV	chrXVI	-	641542	641549	GGAC	AGAA	6.07	1	UN	UN
MAGESTIC_REDI_637	v1.3	batch1	SNV	chrVIII	+	352910	352905	C	T	6.59	5	CE	CE
MAGESTIC_REDI_638	v1.3	batch1	SNV	chrVIII	-	244336	244339	C	T	4.69	6	NE	NE
MAGESTIC_REDI_639	v1.3	batch1	INDEL	chrIV	-	1385146	1385151	A	AA	6.36	7	CE	CE
MAGESTIC_REDI_640	v1.3	batch1	SNV	chrXI	-	208739	208745	A	G	3.46	0	UN	UN
MAGESTIC_REDI_641	v1.3	batch1	SNV	chrVII	-	289434	289440	T	C	6.83	0	UN	UN
MAGESTIC_REDI_642	v1.3	batch1	MNV	chrXV	+	1063846	1063841	ATTTGTG	GTTTTTA	2.26	2	CE	CE
MAGESTIC_REDI_643	v1.3	batch1	MNV	chrII	-	428056	428055	ACCAGC	TCCGAT	5.44	2	DEL	SV
MAGESTIC_REDI_644	v1.3	batch1	SNV	chrXII	-	18082	18087	G	C	1.93	5	CE	CE
MAGESTIC_REDI_645	v1.3	batch1	SNV	chrXV	+	219962	219960	T	C	7.99	4	CE	CE
MAGESTIC_REDI_646	v1.3	batch1	MNV	chrVI	-	20767	20770	GATG	AATC	2.45	1	CE	CE
MAGESTIC_REDI_647	v1.3	batch1	MNV	chrXVI	+	833516	833507	AATCTC	TATCTA	1.97	5	CE	CE
MAGESTIC_REDI_648	v1.3	batch1	MNV	chrXIV	-	744339	744341	AGTATAT	GGTACAC	6.42	2	CE	CE
MAGESTIC_REDI_649	v1.3	batch1	SNV	chrXIII	+	35564	35559	C	G	4.46	5	CE	CE
MAGESTIC_REDI_650	v1.3	batch1	SNV	chrVII	+	629253	629252	T	C	5.03	0	UN	UN
MAGESTIC_REDI_651	v1.3	batch1	SNV	chrVIII	-	488460	488465	A	C	11.29	5	CE	CE
MAGESTIC_REDI_652	v1.3	batch1	SNV	chrXIII	+	496645	496640	T	G	5.59	1	UN	UN
MAGESTIC_REDI_653	v1.3	batch1	SNV	chrVIII	+	526006	526001	A	C	2.14	5	FR	SV
MAGESTIC_REDI_654	v1.3	batch1	SNV	chrXIII	+	800710	800705	A	G	2.58	2	CE	CE
MAGESTIC_REDI_655	v1.3	batch1	SNV	chrXIV	+	730655	730652	G	T	1.61	2	CE	CE
MAGESTIC_REDI_656	v1.3	batch1	MNV	chrXIV	-	483093	483093	CCTGTG	TCTGTA	1.79	2	CE	CE
MAGESTIC_REDI_657	v1.3	batch1	SNV	chrIV	-	609202	609209	A	T	3.45	0	UN	UN
MAGESTIC_REDI_658	v1.3	batch1	INDEL	chrX	+	85437	85435	TC	T	2.76	2	CE	CE
MAGESTIC_REDI_659	v1.3	batch1	MNV	chrVI	-	20767	20768	CGGATG	TCGATC	8.57	3	UN	UN
MAGESTIC_REDI_660	v1.3	batch1	SNV	chrVII	+	629253	629252	T	C	2.88	2	CE	CE
MAGESTIC_REDI_661	v1.3	batch1	SNV	chrXV	-	215038	215043	A	G	3.21	3	CE + SE	CE
MAGESTIC_REDI_662	v1.3	batch1	SNV	chrIV	-	1062948	1062952	C	T	7.95	9	CE + SE	CE
MAGESTIC_REDI_663	v1.3	batch1	MNV	chrXII	+	1011180	1011169	TC	GA	4.05	5	NE	NE
MAGESTIC_REDI_664	v1.3	batch1	SNV	chrVII	-	320665	320668	T	C	4.16	2	CE	CE
MAGESTIC_REDI_665	v1.3	batch1	SNV	chrXV	-	496838	496842	T	C	8.24	2	CE	CE
MAGESTIC_REDI_666	v1.3	batch1	SNV	chrXIV	+	195047	195046	A	C	8.56	3	CE	CE
MAGESTIC_REDI_667	v1.3	batch1	SNV	chrXIV	-	186916	186921	A	G	5.95	6	CE	CE
MAGESTIC_REDI_668	v1.3	batch1	SNV	chrXVI	+	388246	388241	T	A	3.21	2	CE	CE
MAGESTIC_REDI_669	v1.3	batch1	SNV	chrXIV	-	759474	759480	C	T	8.84	4	CE	CE
MAGESTIC_REDI_670	v1.3	batch1	SNV	chrXV	+	36791	36786	T	G	3.96	6	CE + SE	CE
MAGESTIC_REDI_671	v1.3	batch1	SNV	chrVII	-	932187	932191	G	A	3.1	2	CE	CE
MAGESTIC_REDI_672	v1.3	batch1	SNV	chrXV	+	196466	196465	C	T	5.93	0	UN	UN
MAGESTIC_REDI_673	v1.3	batch1	SNV	chrVII	-	546389	546392	G	A	9.05	10	CE	CE
MAGESTIC_REDI_674	v1.3	batch1	SNV	chrIV	-	1118411	1118418	G	A	2.36	2	CE + SE	CE
MAGESTIC_REDI_675	v1.3	batch1	SNV	chrVIII	-	276833	276840	A	G	6.2	6	CE	CE
MAGESTIC_REDI_676	v1.3	batch1	MNV	chrVI	+	20768	20768	CGG	TCA	7.7	0	UN	UN
MAGESTIC_REDI_677	v1.3	batch1	SNV	chrXVI	+	217189	217188	T	C	2.89	5	CE	CE
MAGESTIC_REDI_678	v1.3	batch1	SNV	chrXII	-	683456	683462	G	A	2.56	1	CE + SE	CE
MAGESTIC_REDI_679	v1.3	batch1	SNV	chrVII	+	629253	629252	T	C	8.82	1	NE	NE
MAGESTIC_REDI_680	v1.3	batch1	MNV	chrI	+	229550	229541	CATTAC	TATTAA	1.87	2	CE	CE
MAGESTIC_REDI_681	v1.3	batch1	SNV	chrXIII	+	35564	35559	C	G	9.87	5	CE	CE
MAGESTIC_REDI_682	v1.3	batch1	MNV	chrIX	-	245759	245762	TTTC	CTTT	11.07	4	CE	CE
MAGESTIC_REDI_683	v1.3	batch1	SNV	chrXV	+	216403	216399	C	A	6.75	4	CE	CE
MAGESTIC_REDI_684	v1.3	batch1	SNV	chrXV	-	1069772	1069779	G	C	2.28	2	CE	CE
MAGESTIC_REDI_685	v1.3	batch1	SNV	chrXII	-	759209	759216	G	A	4.64	6	NE	NE
MAGESTIC_REDI_686	v1.3	batch1	SNV	chrIV	-	1024370	1024375	C	A	4.63	7	CE	CE
MAGESTIC_REDI_687	v1.3	batch1	SNV	chrVII	+	629253	629252	T	C	8.31	4	CE	CE
MAGESTIC_REDI_688	v1.3	batch1	SNV	chrVII	+	629253	629252	T	C	7.09	0	UN	UN
MAGESTIC_REDI_689	v1.3	batch1	SNV	chrIX	+	247613	247608	G	A	2.42	2	CE + SE	CE
MAGESTIC_REDI_690	v1.3	batch1	SNV	chrVIII	+	243318	243316	C	T	2.34	5	CE	CE
MAGESTIC_REDI_691	v1.3	batch1	SNV	chrVII	+	629253	629252	T	C	7.81	2	CE	CE
MAGESTIC_REDI_692	v1.3	batch1	SNV	chrXIII	+	35564	35559	C	G	6.17	3	UN	UN
MAGESTIC_REDI_693	v1.3	batch1	SNV	chrVII	+	629253	629252	T	C	4.77	5	CE	CE
MAGESTIC_REDI_694	v1.3	batch1	SNV	chrII	-	381426	381431	A	T	3.5	5	CE	CE
MAGESTIC_REDI_695	v1.3	batch1	SNV	chrVII	+	629253	629252	T	C	2.56	0	UN	UN
MAGESTIC_REDI_696	v1.3	batch1	MNV	chrXIII	-	371939	371940	CT	TA	2.5	2	CE	CE
MAGESTIC_REDI_697	v1.3	batch1	SNV	chrVII	+	629253	629252	T	C	8.25	2	CE	CE
MAGESTIC_REDI_698	v1.3	batch1	SNV	chrVII	-	1033599	1033602	T	C	6.28	3	CE	CE
MAGESTIC_REDI_699	v1.3	batch1	MNV	chrVII	+	434714	434704	TAATTC	CAATT	4.4	4	CE	CE
MAGESTIC_REDI_700	v1.3	batch1	MNV	chrXV	+	55430	55417	TGTTTACTAGTA	TCTTATTAGTG	11.04	11	CE	CE
MAGESTIC_REDI_701	v1.3	batch1	MNV	chrI	+	30426	30422	GCGAAGGAAAGGC	ACGAACGAAATGT	8.32	2	CE	CE
MAGESTIC_REDI_702	v1.3	batch1	SNV	chrXVI	-	908644	908649	C	T	3.57	5	CE	CE
MAGESTIC_REDI_703	v1.3	batch1	MNV	chrVIII	+	121876	121873	AAAAG	TAAAC	10.76	3	CE	CE
MAGESTIC_REDI_704	v1.3	batch1	INDEL	chrVIII	-	18661	18667	TC	T	2.16	3	CE	CE
MAGESTIC_REDI_705	v1.3	batch1	SNV	chrVII	+	629253	629252	T	C	7.92	1	UN	UN
MAGESTIC_REDI_706	v1.3	batch1	SNV	chrVII	-	284578	284582	A	C	2.99	2	CE	CE
MAGESTIC_REDI_707	v1.3	batch1	SNV	chrXI	+	496189	496185	C	T	4.06	3	CE	CE
MAGESTIC_REDI_708	v1.3	batch1	SNV	chrVII	-	671334	671341	A	G	8.18	6	CE	CE
MAGESTIC_REDI_709	v1.3	batch1	SNV	chrXVI	+	421128	421124	A	G	8.23	2	CE	CE
MAGESTIC_REDI_710	v1.3	batch1	SNV	chrIV	+	558896	558895	A	G	4.98	3	CE	CE
MAGESTIC_REDI_711	v1.3	batch1	MNV	chrXV	+	57170	57161	GTATAA	ATATAC	2.75	2	IE	IE
MAGESTIC_REDI_712	v1.3	batch1	MNV	chrIV	+	525945	525937	TTAC	CTAT	7.98	5	CE	CE
MAGESTIC_REDI_713	v1.3	batch1	SNV	chrVII	-	509553	509560	T	C	8.11	3	CE	CE
MAGESTIC_REDI_714	v1.3	batch1	SNV	chrII	-	686218	686221	A	G	2.57	8	CE	CE
MAGESTIC_REDI_715	v1.3	batch1	SNV	chrXIII	-	35553	35559	C	G	5.65	4	CE	CE
MAGESTIC_REDI_716	v1.3	batch1	MNV	chrIV	+	1081976	1081972	CC	TT	2.91	5	CE	CE
MAGESTIC_REDI_717	v1.3	batch1	SNV	chrIV	-	683854	683860	T	G	8.37	10	CE	CE
MAGESTIC_REDI_718	v1.3	batch1	SNV	chrV	-	460004	460008	T	C	2.58	3	CE	CE
MAGESTIC_REDI_719	v1.3	batch1	MNV	chrXVI	+	221327	221325	AAA	GAT	2.7	1	CE	CE
MAGESTIC_REDI_720	v1.3	batch1	SNV	chrIV	+	383447	383443	G	A	6.53	0	DEL	SV
MAGESTIC_REDI_721	v1.3	batch1	SNV	chrVII	-	552993	552998	T	C	5.89	5	CE	CE
MAGESTIC_REDI_722	v1.3	batch1	SNV	chrIV	-	818806	818813	A	G	1.71	2	CE	CE
MAGESTIC_REDI_723	v1.3	batch1	SNV	chrXVI	+	116045	116041	C	T	6.98	2	CE + INDEL	INDEL/SNV
MAGESTIC_REDI_724	v1.3	batch1	SNV	chrXVI	+	387572	387568	G	A	2.7	2	NE	NE
MAGESTIC_REDI_725	v1.3	batch1	SNV	chrVIII	-	515669	515676	T	C	9.4	4	CE	CE
MAGESTIC_REDI_726	v1.3	batch1	SNV	chrXIII	+	35564	35559	C	G	2.97	3	CE	CE
MAGESTIC_REDI_727	v1.3	batch1	MNV	chrVII	-	1071176	1071174	AGCCG	GGCAA	5.89	8	CE	CE
MAGESTIC_REDI_728	v1.3	batch1	INDEL	chrIX	+	394805	394800	T	TT	6.2	7	CE	CE
MAGESTIC_REDI_730	v1.3	batch1	SNV	chrVI	-	20767	20773	G	C	9.09	4	CE	CE
MAGESTIC_REDI_731	v1.3	batch1	SNV	chrXVI	-	478113	478120	G	A	2.24	3	NE	NE
MAGESTIC_REDI_732	v1.3	batch1	INDEL	chrXII	+	640118	640115	C	CC	5.81	3	CE	CE
MAGESTIC_REDI_733	v1.3	batch1	MNV	chrX	-	404981	404987	GAAA	TAAC	6.2	4	UN	UN
MAGESTIC_REDI_734	v1.3	batch1	MNV	chrVIII	-	442152	442154	GTAGCAT	GCAG	2.99	2	CE	CE
MAGESTIC_REDI_735	v1.3	batch1	MNV	chrXIV	-	483093	483093	CCTGTG	TCTGTA	8.51	7	CE	CE
MAGESTIC_REDI_737	v1.3	batch1	SNV	chrVII	-	323771	323778	A	C	7.77	1	CE + SE	CE
MAGESTIC_REDI_738	v1.3	batch1	SNV	chrXII	-	760503	760509	T	C	6.68	3	CE	CE
MAGESTIC_REDI_739	v1.3	batch1	SNV	chrXIV	+	764693	764688	A	G	3.68	5	CE + SE	CE
MAGESTIC_REDI_740	v1.3	batch1	SNV	chrXIII	+	35564	35559	C	G	6.96	10	CE	CE
MAGESTIC_REDI_741	v1.3	batch1	SNV	chrVII	+	629253	629252	T	C	8.4	2	CE	CE
MAGESTIC_REDI_742	v1.3	batch1	SNV	chrVII	+	629253	629252	T	C	5.14	4	CE	CE
MAGESTIC_REDI_743	v1.3	batch1	SNV	chrVII	+	629253	629252	T	C	20.74	3	CE	CE
MAGESTIC_REDI_744	v1.3	batch1	MNV	chrVII	-	323771	323775	AAAAACA	TACCACT	9.96	7	CE	CE
MAGESTIC_REDI_745	v1.3	batch1	SNV	chrII	-	444169	444175	T	G	4.12	4	NE	NE
MAGESTIC_REDI_746	v1.3	batch1	INDEL	chrXI	-	321783	321792	AGCTTGCTATCCCGCTGCACA	A	3.06	3	CE	CE
MAGESTIC_REDI_747	v1.3	batch1	SNV	chrIII	+	268894	268891	T	C	5.03	6	CE + SE	CE
MAGESTIC_REDI_748	v1.3	batch1	SNV	chrXV	-	1053602	1053607	C	A	2.21	2	NE	NE
MAGESTIC_REDI_749	v1.3	batch1	MNV	chrVII	-	1071176	1071177	CG	AA	2.31	2	CE	CE
MAGESTIC_REDI_750	v1.3	batch1	SNV	chrXIII	-	380991	380997	T	C	4.01	2	CE	CE
MAGESTIC_REDI_751	v1.3	batch1	INDEL	chrVI	+	32973	32972	TT	T	4.75	5	INDEL	INDEL/SNV
MAGESTIC_REDI_752	v1.3	batch1	MNV	chrVI	+	32784	32776	TCATGG	CCAGGC	4.59	2	CE + SE	CE
MAGESTIC_REDI_753	v1.3	batch1	SNV	chrII	+	558502	558499	T	C	3.57	3	CE + SE	CE
MAGESTIC_REDI_754	v1.3	batch1	SNV	chrXIV	-	300732	300738	G	C	3.15	3	CE + SE	CE
MAGESTIC_REDI_755	v1.3	batch1	SNV	chrXIII	-	102101	102104	C	G	9.5	18	CE	CE
MAGESTIC_REDI_756	v1.3	batch1	INDEL	chrXII	-	1012220	1012227	A	ACA	10.3	16	CE	CE
MAGESTIC_REDI_758	v1.3	batch1	SNV	chrVIII	+	421413	421410	C	A	3.45	5	CE	CE
MAGESTIC_REDI_759	v1.3	batch1	SNV	chrVII	+	629253	629252	T	C	5.47	3	CE	CE
MAGESTIC_REDI_760	v1.3	batch1	SNV	chrVII	+	629253	629252	T	C	18.14	5	CE	CE
MAGESTIC_REDI_761	v1.3	batch1	MNV	chrVII	+	1083432	1083425	GGATGG	AAATGA	7.66	0	FR/TR	SV
MAGESTIC_REDI_762	v1.3	batch1	INDEL	chrXIV	-	234021	234029	CC	C	6.26	7	CE	CE
MAGESTIC_REDI_763	v1.3	batch1	SNV	chrVII	+	629253	629252	T	C	15.26	4	CE	CE
MAGESTIC_REDI_765	v1.3	batch1	SNV	chrXV	+	912694	912693	G	A	1.74	0	UN	UN
MAGESTIC_REDI_766	v1.3	batch1	SNV	chrXVI	-	791520	791526	T	C	6.98	11	CE	CE
MAGESTIC_REDI_767	v1.3	batch1	SNV	chrXIII	-	332742	332749	T	C	17.38	1	UN	UN
MAGESTIC_REDI_768	v1.3	batch1	SNV	chrXIV	-	751918	751925	C	G	13.63	0	FR	SV
MAGESTIC_REDI_769	v1.3	batch1	MNV	chrIV	-	688818	688819	CAT	TAC	3.52	4	NE	NE
MAGESTIC_REDI_770	v1.3	batch1	SNV	chrIV	+	713169	713166	C	T	14.7	5	CE	CE
MAGESTIC_REDI_771	v1.3	batch1	SNV	chrXIII	-	350290	350297	G	A	8.72	3	CE + SE	CE
MAGESTIC_REDI_773	v1.3	batch1	SNV	chrVII	+	629253	629252	T	C	7.87	5	NE	NE
MAGESTIC_REDI_774	v1.3	batch1	SNV	chrXVI	-	868666	868671	T	C	4.92	2	CE	CE
MAGESTIC_REDI_775	v1.3	batch1	SNV	chrVII	+	392195	392193	A	G	6.5	2	CE	CE
MAGESTIC_REDI_777	v1.3	batch1	SNV	chrXIV	+	195047	195046	A	C	1.22	0	UN	UN
MAGESTIC_REDI_778	v1.3	batch1	SNV	chrX	-	32044	32051	T	C	2.15	9	CE	CE
MAGESTIC_REDI_779	v1.3	batch1	MNV	chrVI	-	20766	20770	GATGT	AATCC	10.91	4	CE	CE
MAGESTIC_REDI_780	v1.3	batch1	MNV	chrIX	+	226390	226385	AGT	GAA	20.56	4	CE	CE
MAGESTIC_REDI_781	v1.3	batch1	SNV	chrXVI	-	305425	305432	T	C	4.17	4	CE	CE
MAGESTIC_REDI_782	v1.3	batch1	INDEL	chrIV	-	242008	242009	CC	C	12.02	8	CE	CE
MAGESTIC_REDI_783	v1.3	batch1	SNV	chrXI	-	174412	174419	G	C	2.06	2	CE	CE
MAGESTIC_REDI_784	v1.3	batch1	SNV	chrII	-	487449	487454	G	A	2.55	2	CE	CE
MAGESTIC_REDI_785	v1.3	batch1	SNV	chrVIII	-	527400	527407	A	C	8.29	3	FR	SV
MAGESTIC_REDI_786	v1.3	batch1	SNV	chrXV	+	307995	307994	A	G	4.74	2	CE	CE
MAGESTIC_REDI_787	v1.3	batch1	SNV	chrIV	+	698672	698668	C	T	7.32	7	CE	CE
MAGESTIC_REDI_788	v1.3	batch1	SNV	chrV	+	421196	421193	A	G	4.13	2	CE	CE
MAGESTIC_REDI_789	v1.3	batch1	SNV	chrXI	-	208739	208745	A	G	3.84	3	CE	CE
MAGESTIC_REDI_790	v1.3	batch1	SNV	chrXVI	-	279225	279229	G	A	1.42	3	CE + SE	CE
MAGESTIC_REDI_791	v1.3	batch1	SNV	chrII	+	701138	701135	T	C	1.29	4	CE + SE	CE
MAGESTIC_REDI_792	v1.3	batch1	SNV	chrVII	-	58080	58086	G	A	2.32	5	CE	CE
MAGESTIC_REDI_793	v1.3	batch1	SNV	chrXIII	+	35564	35559	C	G	2.79	4	CE	CE
MAGESTIC_REDI_794	v1.3	batch1	SNV	chrVII	+	1030329	1030324	C	T	4.75	3	UN	UN
MAGESTIC_REDI_795	v1.3	batch1	SNV	chrXIII	-	179202	179205	G	A	13.75	19	CE + SE	CE
MAGESTIC_REDI_796	v1.3	batch1	SNV	chrVII	+	929036	929033	A	C	6.42	3	CE	CE
MAGESTIC_REDI_797	v1.3	batch1	SNV	chrXV	+	299367	299365	A	T	8.46	2	CE	CE
MAGESTIC_REDI_798	v1.3	batch1	SNV	chrV	-	460002	460008	T	C	7.84	9	CE	CE
MAGESTIC_REDI_799	v1.3	batch1	SNV	chrVI	+	20761	20756	A	T	2.68	3	CE	CE
MAGESTIC_REDI_800	v1.3	batch1	SNV	chrXIII	+	630252	630249	G	A	1.72	3	CE	CE
MAGESTIC_REDI_801	v1.3	batch1	MNV	chrXIII	-	53530	53532	GGCAGT	AGCAGC	10.4	3	IE	IE
MAGESTIC_REDI_802	v1.3	batch1	SNV	chrIV	-	725687	725692	A	G	5.6	8	CE	CE
MAGESTIC_REDI_803	v1.3	batch1	SNV	chrVIII	-	288384	288390	T	C	9.43	4	CE	CE
MAGESTIC_REDI_804	v1.3	batch1	SNV	chrXIII	+	707092	707087	A	G	7.08	7	CE	CE
MAGESTIC_REDI_805	v1.3	batch1	SNV	chrXIII	+	35564	35559	C	G	14.16	10	CE	CE
MAGESTIC_REDI_806	v1.3	batch1	SNV	chrII	+	212879	212877	T	G	1.24	0	DEL	SV
MAGESTIC_REDI_807	v1.3	batch1	MNV	chrXI	+	349222	349220	TCGGGG	TGGGC	2.66	1	UN	UN
MAGESTIC_REDI_808	v1.3	batch1	SNV	chrXIII	+	653813	653809	T	C	5.48	5	CE	CE
MAGESTIC_REDI_809	v1.3	batch1	MNV	chrIV	-	674455	674458	TA	GG	4.67	8	CE	CE
MAGESTIC_REDI_810	v1.3	batch1	SNV	chrX	-	62012	62016	A	G	1.74	5	CE	CE
MAGESTIC_REDI_811	v1.3	batch1	SNV	chrIV	+	1519343	1519341	T	G	2.28	2	CE	CE
MAGESTIC_REDI_812	v1.3	batch1	SNV	chrXIII	+	623129	623127	C	T	6.33	6	CE	CE
MAGESTIC_REDI_813	v1.3	batch1	MNV	chrVIII	+	92160	92153	GGC	AGT	7.48	1	UN	UN
MAGESTIC_REDI_814	v1.3	batch1	SNV	chrXIII	-	35553	35559	C	G	11.18	12	CE	CE
MAGESTIC_REDI_815	v1.3	batch1	INDEL	chrVII	+	777585	777581	T	TTTGTTTTAT	3.51	2	NE	NE
MAGESTIC_REDI_816	v1.3	batch1	SNV	chrXIII	+	819704	819699	T	C	2.04	9	CE + SE	CE
MAGESTIC_REDI_817	v1.3	batch1	SNV	chrVII	+	629253	629252	T	C	9.32	3	CE	CE
MAGESTIC_REDI_818	v1.3	batch1	SNV	chrV	-	489020	489026	A	G	1.77	6	CE	CE
MAGESTIC_REDI_819	v1.3	batch1	SNV	chrVII	+	629253	629252	T	C	3.42	2	CE	CE
MAGESTIC_REDI_820	v1.3	batch1	SNV	chrVII	+	629253	629252	T	C	8.48	2	CE	CE
MAGESTIC_REDI_821	v1.3	batch1	SNV	chrVII	+	629253	629252	T	C	12.25	9	CE	CE
MAGESTIC_REDI_822	v1.3	batch1	SNV	chrVI	+	58995	58994	T	C	4.93	2	CE	CE
MAGESTIC_REDI_823	v1.3	batch1	SNV	chrX	-	715514	715521	C	A	2.15	5	NE	NE
MAGESTIC_REDI_824	v1.3	batch1	SNV	chrIV	-	885728	885734	C	T	2.56	5	CE	CE
MAGESTIC_REDI_825	v1.3	batch1	SNV	chrX	-	662237	662241	G	T	5.4	5	CE	CE
MAGESTIC_REDI_826	v1.3	batch1	SNV	chrXV	+	384921	384919	C	A	3.06	2	NE	NE
MAGESTIC_REDI_827	v1.3	batch1	SNV	chrXVI	+	819617	819614	C	T	9.39	4	NE	NE
MAGESTIC_REDI_828	v1.3	batch1	INDEL	chrXV	+	326525	326505	ATTACTTTCACATGTTTTAGTGGAAAA	A	7.09	1	UN	UN
MAGESTIC_REDI_831	v1.3	batch1	SNV	chrXIV	+	322941	322936	G	A	2.73	4	CE	CE
MAGESTIC_REDI_832	v1.3	batch1	SNV	chrVII	+	844512	844511	C	T	7.16	5	CE	CE
MAGESTIC_REDI_833	v1.3	batch1	SNV	chrVIII	-	93820	93824	T	A	2.7	5	CE	CE
MAGESTIC_REDI_834	v1.3	batch1	SNV	chrIII	+	39270	39265	T	C	2.46	3	CE + SE	CE
MAGESTIC_REDI_835	v1.3	batch1	SNV	chrXVI	-	400043	400049	G	A	3.06	2	CE	CE
MAGESTIC_REDI_836	v1.3	batch1	SNV	chrX	-	230070	230075	T	A	4.82	3	CE + SE	CE
MAGESTIC_REDI_837	v1.3	batch1	SNV	chrVII	+	629253	629252	T	C	10.1	3	CE	CE
MAGESTIC_REDI_838	v1.3	batch1	SNV	chrVIII	+	497909	497907	A	G	5.78	2	CE	CE
MAGESTIC_REDI_839	v1.3	batch1	MNV	chrIV	-	1081972	1081972	CCTTTG	TCTTTA	1.22	0	UN	UN
MAGESTIC_REDI_840	v1.3	batch1	SNV	chrXVI	-	226626	226631	C	T	2.84	10	NE	NE
MAGESTIC_REDI_841	v1.3	batch1	SNV	chrVII	+	629253	629252	T	C	12.33	2	CE	CE
MAGESTIC_REDI_842	v1.3	batch1	MNV	chrXIII	+	802334	802324	GATGGA	AATGGC	6.9	8	IE	IE
MAGESTIC_REDI_843	v1.3	batch1	SNV	chrVII	+	629253	629252	T	C	8.48	2	CE	CE
MAGESTIC_REDI_844	v1.3	batch1	SNV	chrVII	+	629253	629252	T	C	17.49	7	CE	CE
MAGESTIC_REDI_845	v1.3	batch1	SNV	chrXIV	+	195047	195046	A	C	2.62	3	CE	CE
MAGESTIC_REDI_846	v1.3	batch1	MNV	chrVI	+	20768	20768	CGGATG	TCAATC	4.57	2	CE	CE
MAGESTIC_REDI_847	v1.3	batch1	SNV	chrXIII	+	817459	817457	T	C	6.22	9	CE	CE
MAGESTIC_REDI_848	v1.3	batch1	SNV	chrXIII	+	35564	35559	C	G	4.49	0	UN	UN
MAGESTIC_REDI_849	v1.3	batch1	INDEL	chrVII	-	745749	745754	ACAA	A	14.21	6	CE	CE
MAGESTIC_REDI_850	v1.3	batch1	MNV	chrII	-	115632	115635	CGT	TGC	6.31	3	CE	CE
MAGESTIC_REDI_851	v1.3	batch1	SNV	chrVII	+	629253	629252	T	C	3.95	2	CE	CE
MAGESTIC_REDI_852	v1.3	batch1	SNV	chrVIII	+	70288	70286	C	G	10.92	10	CE	CE
MAGESTIC_REDI_853	v1.3	batch1	SNV	chrVII	+	629253	629252	T	C	14.63	4	CE	CE
MAGESTIC_REDI_854	v1.3	batch1	SNV	chrXVI	-	734513	734520	C	G	2.3	4	CE	CE
MAGESTIC_REDI_855	v1.3	batch1	MNV	chrVIII	+	318868	318865	CA	TG	4.03	9	NE	NE
MAGESTIC_REDI_856	v1.3	batch1	MNV	chrX	+	417354	417350	CA	AC	9.92	1	CE	CE
MAGESTIC_REDI_857	v1.3	batch1	MNV	chrIX	-	435817	435824	CA	TC	3.55	3	CE	CE
MAGESTIC_REDI_858	v1.3	batch1	MNV	chrVI	-	97362	97363	CTTC	TTTT	6.51	4	CE	CE
MAGESTIC_REDI_859	v1.3	batch1	SNV	chrVII	+	629253	629252	T	C	4.53	2	CE + SE	CE
MAGESTIC_REDI_860	v1.3	batch1	SNV	chrII	+	315852	315851	T	C	16.48	8	CE	CE
MAGESTIC_REDI_861	v1.3	batch1	MNV	chrXV	+	546169	546163	CTT	TTA	15.35	10	CE	CE
MAGESTIC_REDI_862	v1.3	batch1	MNV	chrVII	+	625277	625276	GGG	AAA	6.34	9	CE	CE
MAGESTIC_REDI_863	v1.3	batch1	SNV	chrXIII	+	642209	642208	C	T	3.59	3	CE	CE
MAGESTIC_REDI_864	v1.3	batch1	SNV	chrIV	-	549849	549856	C	T	2.55	3	CE	CE
MAGESTIC_REDI_865	v1.3	batch1	SNV	chrXV	+	924628	924624	T	C	4.74	13	CE + SE	CE
MAGESTIC_REDI_866	v1.3	batch1	SNV	chrXVI	+	363051	363047	C	T	4.82	4	CE + SE	CE
MAGESTIC_REDI_867	v1.3	batch1	SNV	chrXVI	-	732108	732114	C	A	3.62	7	CE + SE	CE
MAGESTIC_REDI_868	v1.3	batch1	MNV	chrIV	+	759715	759714	AAG	GAA	16.43	4	DEL	SV
MAGESTIC_REDI_869	v1.3	batch1	SNV	chrXV	+	176604	176601	C	T	4.72	4	CE	CE
MAGESTIC_REDI_870	v1.3	batch1	SNV	chrXI	+	582588	582583	G	T	4.35	5	CE	CE
MAGESTIC_REDI_871	v1.3	batch1	SNV	chrXVI	-	837435	837439	C	T	4.9	4	CE	CE
MAGESTIC_REDI_872	v1.3	batch1	SNV	chrVII	+	629253	629252	T	C	9.12	5	CE	CE
MAGESTIC_REDI_873	v1.3	batch1	SNV	chrVII	+	475394	475390	A	T	6.81	5	CE	CE
MAGESTIC_REDI_874	v1.3	batch1	SNV	chrXV	-	497900	497904	G	A	3.71	1	UN	UN
MAGESTIC_REDI_875	v1.3	batch1	SNV	chrXIII	+	35564	35559	C	G	4.78	6	CE	CE
MAGESTIC_REDI_877	v1.3	batch1	MNV	chrXIV	+	751270	751264	CAGTTCTG	TAGTACTA	10.37	0	FR	SV
MAGESTIC_REDI_878	v1.3	batch1	SNV	chrVIII	-	278456	278461	G	C	2.02	6	CE	CE
MAGESTIC_REDI_879	v1.3	batch1	SNV	chrXV	+	864482	864477	A	C	5.34	4	CE	CE
MAGESTIC_REDI_880	v1.3	batch1	MNV	chrVI	-	20767	20768	CGGATG	TCAATC	5.63	0	CE	CE
MAGESTIC_REDI_881	v1.3	batch1	SNV	chrXVI	-	169906	169911	G	A	1.16	0	UN	UN
MAGESTIC_REDI_882	v1.3	batch1	SNV	chrIV	+	802667	802666	T	C	18.78	10	CE	CE
MAGESTIC_REDI_883	v1.3	batch1	SNV	chrXI	+	614539	614538	T	A	5.31	5	CE + SE	CE
MAGESTIC_REDI_884	v1.3	batch1	INDEL	chrVIII	+	458080	458074	AA	A	3.58	2	CE	CE
MAGESTIC_REDI_885	v1.3	batch1	SNV	chrXV	+	692040	692038	T	C	6.71	2	CE	CE
MAGESTIC_REDI_886	v1.3	batch1	SNV	chrX	+	373779	373775	G	C	1.93	3	CE	CE
MAGESTIC_REDI_887	v1.3	batch1	SNV	chrXVI	-	150406	150413	T	A	8.77	4	CE	CE
MAGESTIC_REDI_888	v1.3	batch1	SNV	chrVII	+	517620	517615	A	G	8.91	3	CE	CE
MAGESTIC_REDI_889	v1.3	batch1	SNV	chrIX	-	170149	170156	C	A	2.21	5	CE	CE
MAGESTIC_REDI_890	v1.3	batch1	MNV	chrII	+	363701	363700	TT	GC	11.24	7	NE	NE
MAGESTIC_REDI_891	v1.3	batch1	SNV	chrXVI	-	620498	620505	C	A	6.81	2	CE	CE
MAGESTIC_REDI_892	v1.3	batch1	SNV	chrXIII	+	182947	182943	C	T	16.98	10	CE	CE
MAGESTIC_REDI_893	v1.3	batch1	INDEL	chrVII	+	107999	107994	T	TT	9.92	8	CE	CE
MAGESTIC_REDI_894	v1.3	batch1	SNV	chrXVI	-	932027	932032	T	C	3.42	2	CE	CE
MAGESTIC_REDI_895	v1.3	batch1	SNV	chrXV	-	269491	269497	T	C	5.88	2	CE	CE
MAGESTIC_REDI_896	v1.3	batch1	MNV	chrXVI	-	627228	627235	AGA	GGT	3.29	5	NE	NE
MAGESTIC_REDI_897	v1.3	batch1	MNV	chrVII	+	12007	12003	TGATC	CGATT	8.21	3	IE	IE
MAGESTIC_REDI_898	v1.3	batch1	SNV	chrV	+	244118	244116	T	C	4.62	4	CE	CE
MAGESTIC_REDI_899	v1.3	batch1	SNV	chrXII	+	1032826	1032821	A	C	4.16	5	CE	CE
MAGESTIC_REDI_900	v1.3	batch1	INDEL	chrXV	+	761563	761560	AA	A	9.91	6	CE	CE
MAGESTIC_REDI_901	v1.3	batch1	INDEL	chrII	-	673343	673355	T	TT	3.24	6	NE	NE
MAGESTIC_REDI_902	v1.3	batch1	SNV	chrII	-	409112	409116	A	C	3.75	3	CE	CE
MAGESTIC_REDI_903	v1.3	batch1	SNV	chrVII	+	14984	14981	A	G	3.3	6	CE	CE
MAGESTIC_REDI_904	v1.3	batch1	SNV	chrIV	-	579692	579699	C	T	5.79	3	CE	CE
MAGESTIC_REDI_905	v1.3	batch1	MNV	chrX	+	25166	25165	TTGGGTTTTCA	CAGGACTTTCG	4.76	2	NE	NE
MAGESTIC_REDI_906	v1.3	batch1	INDEL	chrIV	+	368831	368826	AA	A	8.81	6	CE	CE
MAGESTIC_REDI_907	v1.3	batch1	MNV	chrX	+	25167	25166	TGGG	AGGA	4.01	3	CE	CE
MAGESTIC_REDI_908	v1.3	batch1	MNV	chrVII	+	145514	145512	AAGG	GAGA	3.77	4	CE	CE
MAGESTIC_REDI_909	v1.3	batch1	SNV	chrXII	-	1052950	1052955	G	A	11.3	6	CE	CE
MAGESTIC_REDI_910	v1.3	batch1	SNV	chrXV	-	1073832	1073836	T	A	3.5	2	CE	CE
MAGESTIC_REDI_911	v1.3	batch1	SNV	chrXIV	+	44220	44216	A	G	4.71	3	CE	CE
MAGESTIC_REDI_912	v1.3	batch1	SNV	chrV	+	28168	28167	T	C	4.57	5	CE	CE
MAGESTIC_REDI_913	v1.3	batch1	SNV	chrXV	+	578647	578644	T	C	8.36	9	CE	CE
MAGESTIC_REDI_914	v1.3	batch1	SNV	chrVII	-	176102	176107	T	C	11.44	4	CE	CE
MAGESTIC_REDI_915	v1.3	batch1	MNV	chrXIV	-	507416	507430	GAAA	TATC	7.9	2	CE	CE
MAGESTIC_REDI_916	v1.3	batch1	SNV	chrVII	-	130946	130953	T	C	5.04	2	CE	CE
MAGESTIC_REDI_917	v1.3	batch1	SNV	chrIII	-	237728	237732	T	C	4.05	6	CE + SE	CE
MAGESTIC_REDI_918	v1.3	batch1	MNV	chrXII	-	830670	830675	GTAG	ATAT	3.13	1	CE	CE
MAGESTIC_REDI_919	v1.3	batch1	MNV	chrVI	+	191799	191794	ACAAAA	GCAAAG	4.23	5	CE	CE
MAGESTIC_REDI_920	v1.3	batch1	SNV	chrXVI	-	100531	100535	G	A	18.17	4	CE	CE
MAGESTIC_REDI_921	v1.3	batch1	SNV	chrII	-	631662	631668	T	C	8.82	8	CE	CE
MAGESTIC_REDI_922	v1.3	batch1	MNV	chrXV	+	515102	515094	TCTTA	CCTTC	2.74	2	CE	CE
MAGESTIC_REDI_923	v1.3	batch1	SNV	chrXII	-	526843	526847	T	A	2.86	3	CE	CE
MAGESTIC_REDI_924	v1.3	batch1	MNV	chrIX	-	437932	437935	AAAAC	CAAAA	15.64	4	FR	SV
MAGESTIC_REDI_925	v1.3	batch1	SNV	chrVIII	-	422534	422538	G	A	4.73	6	CE + SE	CE
MAGESTIC_REDI_926	v1.3	batch1	SNV	chrXIV	-	268395	268398	T	G	9.88	30	CE	CE
MAGESTIC_REDI_927	v1.3	batch1	SNV	chrXV	+	49378	49373	A	G	5.35	2	CE	CE
MAGESTIC_REDI_928	v1.3	batch1	MNV	chrXII	-	312158	312163	TCTTCG	CCTTCC	4.44	5	CE	CE
MAGESTIC_REDI_929	v1.3	batch1	SNV	chrXI	-	511322	511327	A	G	4.26	4	CE	CE
MAGESTIC_REDI_930	v1.3	batch1	SNV	chrVI	+	37161	37159	C	T	5.59	9	CE	CE
MAGESTIC_REDI_931	v1.3	batch1	SNV	chrXII	-	113019	113022	A	G	12.91	5	CE	CE
MAGESTIC_REDI_932	v1.3	batch1	MNV	chrVII	-	902480	902481	CCAGGC	TCAGGT	5.87	3	CE	CE
MAGESTIC_REDI_933	v1.3	batch1	SNV	chrI	-	12557	12561	A	G	14.92	1	DEL	SV
MAGESTIC_REDI_935	v1.3	batch1	SNV	chrXIV	+	774481	774476	G	C	15	6	CE	CE
MAGESTIC_REDI_936	v1.3	batch1	SNV	chrX	+	248379	248378	G	C	2.85	3	NE	NE
MAGESTIC_REDI_937	v1.3	batch1	SNV	chrXIII	-	121942	121948	G	C	9.28	5	CE	CE
MAGESTIC_REDI_939	v1.3	batch1	MNV	chrI	+	197759	197758	ATGGTTTC	GTCGTTTG	1.17	0	UN	UN
MAGESTIC_REDI_940	v1.3	batch1	MNV	chrII	-	558378	558378	CCG	TCC	3.3	4	CE	CE
MAGESTIC_REDI_942	v1.3	batch1	SNV	chrVIII	-	62581	62587	G	A	9.18	2	CE	CE
MAGESTIC_REDI_943	v1.3	batch1	SNV	chrVI	-	228613	228620	C	T	3.25	9	CE	CE
MAGESTIC_REDI_946	v1.3	batch1	SNV	chrVII	-	50867	50874	C	A	8.42	2	CE	CE
MAGESTIC_REDI_947	v1.3	batch1	SNV	chrXII	+	755969	755968	C	T	3.6	6	CE	CE
MAGESTIC_REDI_948	v1.3	batch1	MNV	chrIX	-	394416	394423	TATGC	CATGT	1.53	2	IE	IE
MAGESTIC_REDI_949	v1.3	batch1	SNV	chrXI	-	173309	173315	G	C	3.73	6	CE + SE	CE
MAGESTIC_REDI_950	v1.3	batch1	SNV	chrXV	-	608678	608682	T	C	12.32	7	CE	CE
MAGESTIC_REDI_951	v1.3	batch1	MNV	chrXV	-	46197	46201	TGCC	AGCT	5.39	3	CE	CE
MAGESTIC_REDI_952	v1.3	batch1	SNV	chrIV	-	92360	92364	T	C	8.66	4	CE	CE
MAGESTIC_REDI_953	v1.3	batch1	SNV	chrV	+	74273	74271	T	G	4.04	5	CE	CE
MAGESTIC_REDI_954	v1.3	batch1	SNV	chrXI	-	511322	511327	A	G	2.9	0	UN	UN
MAGESTIC_REDI_956	v1.3	batch1	SNV	chrXII	+	608712	608709	A	G	3.98	4	NE	NE
MAGESTIC_REDI_957	v1.3	batch1	SNV	chrIV	-	300804	300807	G	A	12.94	18	CE	CE
MAGESTIC_REDI_958	v1.3	batch1	SNV	chrVI	-	20767	20770	G	A	13.45	5	CE + SE	CE
MAGESTIC_REDI_959	v1.3	batch1	SNV	chrVII	+	650726	650723	C	T	11.2	14	CE	CE
MAGESTIC_REDI_960	v1.3	batch1	SNV	chrXII	-	788621	788626	A	G	19.57	22	CE	CE
MAGESTIC_REDI_961	v1.3	batch1	SNV	chrIV	-	634040	634044	T	C	13.88	12	CE	CE
MAGESTIC_REDI_962	v1.3	batch1	MNV	chrXI	-	385419	385422	TGCACT	TTGCACA	27.38	33	CE	CE
MAGESTIC_REDI_963	v1.3	batch1	SNV	chrXIII	-	207358	207364	A	G	17.56	14	NE	NE
MAGESTIC_REDI_964	v1.3	batch1	SNV	chrIV	+	1080874	1080869	T	A	13.44	15	CE	CE
MAGESTIC_REDI_965	v1.3	batch1	SNV	chrXIII	+	702553	702551	C	T	12.28	8	CE	CE
MAGESTIC_REDI_966	v1.3	batch1	SNV	chrXV	-	170664	170671	T	C	13.13	14	CE	CE
MAGESTIC_REDI_967	v1.3	batch1	SNV	chrXV	+	839329	839325	C	T	15.01	7	CE	CE
MAGESTIC_REDI_968	v1.3	batch1	MNV	chrV	-	198074	198077	ATCAAC	GTCAAT	17.86	9	CE	CE
MAGESTIC_REDI_969	v1.3	batch1	SNV	chrXV	+	415563	415560	G	T	8.24	7	CE	CE
MAGESTIC_REDI_970	v1.3	batch1	SNV	chrXVI	+	242195	242191	A	G	16.83	19	CE	CE
MAGESTIC_REDI_971	v1.3	batch1	SNV	chrXII	-	899893	899898	G	A	10.44	12	CE + SE	CE
MAGESTIC_REDI_972	v1.3	batch1	SNV	chrXV	+	676393	676391	A	G	10.87	15	CE	CE
MAGESTIC_REDI_973	v1.3	batch1	MNV	chrVI	+	20768	20768	CGGATGT	TCAATGC	7.51	4	CE	CE
MAGESTIC_REDI_974	v1.3	batch1	SNV	chrVI	+	167199	167198	G	A	8.84	0	UN	UN
MAGESTIC_REDI_975	v1.3	batch1	INDEL	chrXV	+	34341	34339	T	TCC	8.61	7	CE	CE
MAGESTIC_REDI_976	v1.3	batch1	SNV	chrXI	+	64788	64785	T	C	11.61	4	CE	CE
MAGESTIC_REDI_977	v1.3	batch1	MNV	chrI	-	202702	202701	TCCTCTT	TTCTTC	20.26	10	CE	CE
MAGESTIC_REDI_978	v1.3	batch1	SNV	chrVIII	-	425294	425300	G	T	14.52	12	CE	CE
MAGESTIC_REDI_979	v1.3	batch1	MNV	chrIX	-	245759	245762	TTTC	CTTT	15.65	5	CE	CE
MAGESTIC_REDI_980	v1.3	batch1	SNV	chrVIII	-	78567	78572	C	T	11.18	1	CE	CE
MAGESTIC_REDI_981	v1.3	batch1	MNV	chrXV	-	437314	437320	TATTA	CATTG	4.62	2	CE	CE
MAGESTIC_REDI_982	v1.3	batch1	SNV	chrVI	-	227689	227693	G	A	10.08	15	CE	CE
MAGESTIC_REDI_983	v1.3	batch1	SNV	chrIX	-	20721	20725	T	C	8.8	0	FR/TR	SV
MAGESTIC_REDI_984	v1.3	batch1	MNV	chrIV	+	750696	750696	AGG	TGA	10.93	5	CE	CE
MAGESTIC_REDI_985	v1.3	batch1	SNV	chrXII	-	960995	960999	A	C	7.68	5	NE	NE
MAGESTIC_REDI_986	v1.3	batch1	SNV	chrIV	+	955624	955620	A	C	16.45	20	CE	CE
MAGESTIC_REDI_987	v1.3	batch1	SNV	chrIV	+	1521371	1521369	A	C	12.16	14	CE	CE
MAGESTIC_REDI_988	v1.3	batch1	SNV	chrVII	-	142793	142798	T	C	15.86	28	CE	CE
MAGESTIC_REDI_989	v1.3	batch1	SNV	chrIV	+	898089	898087	T	C	13.56	0	UN	UN
MAGESTIC_REDI_990	v1.3	batch1	SNV	chrIV	+	723347	723345	G	A	15.56	20	CE	CE
MAGESTIC_REDI_991	v1.3	batch1	MNV	chrXI	+	74923	74920	GTG	GCAGTGTA	12.82	11	CE	CE
MAGESTIC_REDI_992	v1.3	batch1	MNV	chrVII	+	859420	859418	CACGG	AACGA	10.43	9	CE	CE
MAGESTIC_REDI_993	v1.3	batch1	SNV	chrXI	+	614196	614193	C	T	9.94	7	CE	CE
MAGESTIC_REDI_994	v1.3	batch1	MNV	chrIV	+	608353	608349	GTTTTG	CTTTTA	10.64	4	CE	CE
MAGESTIC_REDI_995	v1.3	batch1	SNV	chrV	-	564492	564496	A	G	10.71	2	CE	CE
MAGESTIC_REDI_996	v1.3	batch1	SNV	chrXII	+	923237	923234	T	G	10.16	25	CE	CE
MAGESTIC_REDI_997	v1.3	batch1	SNV	chrI	+	173850	173845	T	C	8.92	14	CE	CE
MAGESTIC_REDI_998	v1.3	batch1	MNV	chrVI	+	14637	14632	TTCAGAGG	ATCAGGGC	17.21	4	FR/TR	SV
MAGESTIC_REDI_999	v1.3	batch1	MNV	chrVI	-	20767	20769	GG	CA	13.63	4	CE	CE
MAGESTIC_REDI_1000	v1.3	batch1	SNV	chrX	+	92631	92630	G	A	15.08	4	NE	NE
MAGESTIC_REDI_1001	v1.3	batch1	MNV	chrVI	+	20768	20768	CGGATGT	TCGATGC	16.74	2	NE	NE
MAGESTIC_REDI_1002	v1.3	batch1	SNV	chrXI	+	378604	378602	T	G	13.6	13	CE	CE
MAGESTIC_REDI_1003	v1.3	batch1	SNV	chrXII	-	782902	782905	G	T	24.65	31	CE	CE
MAGESTIC_REDI_1004	v1.3	batch1	SNV	chrXV	+	128791	128788	C	G	12.98	6	CE + SE	CE
MAGESTIC_REDI_1005	v1.3	batch1	MNV	chrIX	+	137712	137688	TGGAGTTCGAATTCGAATTT	TA	11.24	8	IE	IE
MAGESTIC_REDI_1006	v1.3	batch1	SNV	chrIX	-	403132	403138	T	C	12.1	9	CE	CE
MAGESTIC_REDI_1007	v1.3	batch1	INDEL	chrXI	-	614066	614073	TT	T	8.34	1	NE	NE
MAGESTIC_REDI_1008	v1.3	batch1	SNV	chrIII	+	119592	119587	A	G	8.57	10	CE	CE
MAGESTIC_REDI_1009	v1.3	batch1	MNV	chrXI	+	146923	146920	CAGT	GAGTCACTG	16.71	14	CE	CE
MAGESTIC_REDI_1010	v1.3	batch1	SNV	chrXIII	+	264464	264463	T	C	17.53	11	CE	CE
MAGESTIC_REDI_1011	v1.3	batch1	SNV	chrXI	-	608671	608676	T	C	18.64	3	CE + SE	CE
MAGESTIC_REDI_1012	v1.3	batch1	SNV	chrXIV	+	297198	297196	C	T	24.47	12	CE	CE
MAGESTIC_REDI_1013	v1.3	batch1	INDEL	chrX	-	610832	610841	AA	A	12.63	0	UN	UN
MAGESTIC_REDI_1014	v1.3	batch1	MNV	chrI	+	197759	197758	ATGGTTTCCATGAGA	GTCGTTTGCATGGGG	8.83	5	IE	IE
MAGESTIC_REDI_1016	v1.3	batch1	SNV	chrXI	+	453641	453639	A	G	10.76	3	CE	CE
MAGESTIC_REDI_1017	v1.3	batch1	MNV	chrVIII	+	94345	94343	TTCG	ATCT	13.25	10	CE	CE
MAGESTIC_REDI_1018	v1.3	batch1	SNV	chrVII	-	136654	136660	T	C	15.01	6	CE + SE	CE
MAGESTIC_REDI_1019	v1.3	batch1	SNV	chrVIII	+	129447	129445	A	G	8.67	5	CE	CE
MAGESTIC_REDI_1020	v1.3	batch1	INDEL	chrII	+	140858	140854	GG	G	9.98	6	CE	CE
MAGESTIC_REDI_1021	v1.3	batch1	SNV	chrIV	-	1517754	1517758	T	C	16.87	3	CE	CE
MAGESTIC_REDI_1022	v1.3	batch1	SNV	chrV	+	200764	200759	T	G	14.98	12	CE	CE
MAGESTIC_REDI_1023	v1.3	batch1	INDEL	chrXII	-	112497	112506	TT	T	8.62	6	CE	CE
MAGESTIC_REDI_1025	v1.3	batch1	SNV	chrXIII	-	364287	364294	C	G	1.13	2	UN	UN
MAGESTIC_REDI_1026	v1.3	batch1	SNV	chrXI	-	25382	25386	G	A	5.63	5	CE	CE
MAGESTIC_REDI_1027	v1.3	batch1	SNV	chrXIV	+	268900	268898	C	T	13.97	10	CE	CE
MAGESTIC_REDI_1028	v1.3	batch1	SNV	chrII	+	169501	169496	G	C	12.72	2	CE	CE
MAGESTIC_REDI_1029	v1.3	batch1	SNV	chrXII	+	918053	918048	T	C	16.91	18	CE	CE
MAGESTIC_REDI_1031	v1.3	batch1	MNV	chrII	-	168055	168062	CTCT	ATCC	30.04	28	CE	CE
MAGESTIC_REDI_1032	v1.3	batch1	INDEL	chrX	-	160177	160183	C	CT	8.7	25	CE	CE
MAGESTIC_REDI_1033	v1.3	batch1	SNV	chrVII	+	946367	946366	C	T	10.41	6	CE	CE
MAGESTIC_REDI_1034	v1.3	batch1	SNV	chrI	-	90326	90330	G	T	8.84	2	UN	UN
MAGESTIC_REDI_1035	v1.3	batch1	SNV	chrI	-	186139	186146	T	G	12.57	7	CE	CE
MAGESTIC_REDI_1036	v1.3	batch1	SNV	chrVII	+	425451	425446	A	C	7.3	8	CE	CE
MAGESTIC_REDI_1037	v1.3	batch1	SNV	chrVIII	+	425453	425448	C	T	7.31	10	CE	CE
MAGESTIC_REDI_1038	v1.3	batch1	SNV	chrXV	-	209095	209102	T	C	12.51	12	CE	CE
MAGESTIC_REDI_1039	v1.3	batch1	SNV	chrXI	+	263878	263873	A	G	9.18	18	NE	NE
MAGESTIC_REDI_1040	v1.3	batch1	MNV	chrVI	-	20766	20769	GG	CA	17.18	10	CE	CE
MAGESTIC_REDI_1041	v1.3	batch1	MNV	chrX	-	119089	119092	ATGATTCA	CTGCTTCG	10.71	13	CE	CE
MAGESTIC_REDI_1042	v1.3	batch1	SNV	chrXI	+	72619	72614	T	C	11.72	9	CE	CE
MAGESTIC_REDI_1043	v1.3	batch1	MNV	chrX	+	629033	629030	GATGGG	CATGGA	12.34	11	CE	CE
MAGESTIC_REDI_1044	v1.3	batch1	SNV	chrXI	-	608672	608676	T	C	15.82	4	CE	CE
MAGESTIC_REDI_1045	v1.3	batch1	SNV	chrXIV	-	223962	223967	T	C	6.64	0	UN	UN
MAGESTIC_REDI_1046	v1.3	batch1	MNV	chrIV	+	593360	593358	TT	AA	3.94	4	CE	CE
MAGESTIC_REDI_1047	v1.3	batch1	SNV	chrXIII	-	124692	124697	T	C	6.37	8	CE	CE
MAGESTIC_REDI_1048	v1.3	batch1	SNV	chrXII	-	761007	761014	T	A	12.03	9	NE	NE
MAGESTIC_REDI_1049	v1.3	batch1	SNV	chrVII	-	956728	956731	G	A	8.96	8	CE	CE
MAGESTIC_REDI_1050	v1.3	batch1	SNV	chrXIV	-	89669	89675	T	C	9	5	CE + SE	CE
MAGESTIC_REDI_1051	v1.3	batch1	SNV	chrXV	-	146595	146599	G	A	9.17	0	UN	UN
MAGESTIC_REDI_1052	v1.3	batch1	SNV	chrXV	+	39069	39064	A	G	6.49	8	CE	CE
MAGESTIC_REDI_1053	v1.3	batch1	SNV	chrXV	+	684081	684078	T	C	7.32	6	CE	CE
MAGESTIC_REDI_1054	v1.3	batch1	SNV	chrXII	-	1007607	1007613	G	A	19.61	12	CE	CE
MAGESTIC_REDI_1055	v1.3	batch1	SNV	chrII	-	377759	377765	T	G	8.82	8	CE	CE
MAGESTIC_REDI_1056	v1.3	batch1	SNV	chrXII	+	888187	888182	A	G	6.66	2	CE	CE
MAGESTIC_REDI_1057	v1.3	batch1	SNV	chrIII	-	93613	93620	T	C	9.32	13	CE	CE
MAGESTIC_REDI_1058	v1.3	batch1	MNV	chrIX	+	226390	226384	AAG	GGA	7.48	3	CE	CE
MAGESTIC_REDI_1059	v1.3	batch1	SNV	chrXIII	-	87577	87584	C	T	13.58	5	CE + SE	CE
MAGESTIC_REDI_1060	v1.3	batch1	SNV	chrXI	+	67873	67872	C	G	11.77	6	CE	CE
MAGESTIC_REDI_1062	v1.3	batch1	SNV	chrIV	-	153279	153283	T	C	17.68	15	CE	CE
MAGESTIC_REDI_1063	v1.3	batch1	SNV	chrXIV	-	25758	25764	G	T	19.18	24	CE + SE	CE
MAGESTIC_REDI_1064	v1.3	batch1	SNV	chrX	-	67903	67907	A	C	6.94	4	CE	CE
MAGESTIC_REDI_1065	v1.3	batch1	SNV	chrIV	+	1504051	1504046	A	G	9.28	22	CE	CE
MAGESTIC_REDI_1066	v1.3	batch1	INDEL	chrXI	-	83875	83883	A	AA	8.65	8	NE	NE
MAGESTIC_REDI_1067	v1.3	batch1	MNV	chrXV	+	606417	606412	TATG	GAT	10.68	7	CE	CE
MAGESTIC_REDI_1068	v1.3	batch1	SNV	chrXVI	-	429946	429951	T	C	8.29	6	CE	CE
MAGESTIC_REDI_1069	v1.3	batch1	MNV	chrXIII	-	874271	874272	CTTATGC	TTTGTGT	10.05	16	CE	CE
MAGESTIC_REDI_1070	v1.3	batch1	SNV	chrXII	-	726446	726449	G	A	6.59	9	CE	CE
MAGESTIC_REDI_1071	v1.3	batch1	SNV	chrI	+	137149	137148	C	G	5.86	5	CE	CE
MAGESTIC_REDI_1072	v1.3	batch1	MNV	chrVI	-	20767	20768	CGG	TGA	18.52	10	CE	CE
MAGESTIC_REDI_1073	v1.3	batch1	SNV	chrIV	-	200989	200994	T	C	12.2	7	CE	CE
MAGESTIC_REDI_1074	v1.3	batch1	SNV	chrVI	-	137237	137241	C	G	4.94	0	UN	UN
MAGESTIC_REDI_1075	v1.3	batch1	SNV	chrIX	-	401256	401259	C	T	9.32	4	CE	CE
MAGESTIC_REDI_1076	v1.3	batch1	MNV	chrVI	+	20768	20768	CGG	TCA	18.55	16	CE	CE
MAGESTIC_REDI_1077	v1.3	batch1	SNV	chrXI	-	269557	269563	T	C	11.04	9	NE	NE
MAGESTIC_REDI_1078	v1.3	batch1	SNV	chrX	-	378168	378171	A	G	11.01	3	CE	CE
MAGESTIC_REDI_1079	v1.3	batch1	MNV	chrI	-	30665	30669	TT	CC	9.75	4	CE	CE
MAGESTIC_REDI_1080	v1.3	batch1	MNV	chrIX	-	28275	28282	TG	AA	9.44	12	CE	CE
MAGESTIC_REDI_1081	v1.3	batch1	MNV	chrX	+	24752	24746	AC	GT	11.37	7	CE	CE
MAGESTIC_REDI_1082	v1.3	batch1	SNV	chrXII	+	19613	19608	G	C	10.74	6	CE	CE
MAGESTIC_REDI_1083	v1.3	batch1	SNV	chrII	-	536420	536426	C	A	3.83	2	CE	CE
MAGESTIC_REDI_1084	v1.3	batch1	MNV	chrVI	+	20768	20768	CGGATGT	TCAATGC	9.5	2	CE	CE
MAGESTIC_REDI_1085	v1.3	batch1	SNV	chrXII	-	290714	290718	T	C	8.33	5	CE	CE
MAGESTIC_REDI_1086	v1.3	batch1	SNV	chrXII	+	754321	754317	T	A	13.47	14	NE	NE
MAGESTIC_REDI_1087	v1.3	batch1	MNV	chrIX	+	93002	92997	GAA	ACT	8.1	5	CE	CE
MAGESTIC_REDI_1088	v1.3	batch1	INDEL	chrXIII	+	275809	275805	A	AAATA	19.07	8	NE	NE
MAGESTIC_REDI_1090	v1.3	batch1	INDEL	chrXI	+	146923	146923	T	TCACTG	11.91	14	CE	CE
MAGESTIC_REDI_1091	v1.3	batch1	SNV	chrIV	-	261137	261140	G	C	8.88	9	CE	CE
MAGESTIC_REDI_1092	v1.3	batch1	SNV	chrVI	-	228163	228170	G	A	6.3	8	CE	CE
MAGESTIC_REDI_1093	v1.3	batch1	SNV	chrXII	+	99542	99539	T	A	3.88	2	CE + SE	CE
MAGESTIC_REDI_1094	v1.3	batch1	SNV	chrIV	-	68075	68082	G	A	4.29	5	NE	NE
MAGESTIC_REDI_1095	v1.3	batch1	MNV	chrXII	-	840066	840073	TTAACTC	CTATCTT	4.82	1	CE	CE
MAGESTIC_REDI_1096	v1.3	batch1	SNV	chrVIII	+	381518	381514	C	G	4.61	3	CE	CE
MAGESTIC_REDI_1098	v1.3	batch1	SNV	chrVII	+	37293	37288	A	G	9.8	8	CE	CE
MAGESTIC_REDI_1099	v1.3	batch1	SNV	chrV	+	482518	482513	A	T	4.49	10	CE	CE
MAGESTIC_REDI_1100	v1.3	batch1	MNV	chrXV	-	516856	516857	CTCGTTAC	TTGGTTAT	6.85	9	CE	CE
MAGESTIC_REDI_1101	v1.3	batch1	SNV	chrXVI	+	500684	500683	C	T	7.97	5	CE	CE
MAGESTIC_REDI_1102	v1.3	batch1	SNV	chrX	+	353475	353471	C	T	8.33	3	CE	CE
MAGESTIC_REDI_1103	v1.3	batch1	MNV	chrIX	+	226390	226381	TGAAAGT	AGAGAGA	6.41	1	UN	UN
MAGESTIC_REDI_1104	v1.3	batch1	SNV	chrXV	-	543275	543282	C	T	5.65	9	CE	CE
MAGESTIC_REDI_1105	v1.3	batch1	SNV	chrXI	-	387046	387052	A	G	12.62	8	CE	CE
MAGESTIC_REDI_1106	v1.3	batch1	MNV	chrVII	-	21017	21019	TTCTGAA	TGATACC	7.12	6	CE	CE
MAGESTIC_REDI_1107	v1.3	batch1	SNV	chrIX	-	271550	271556	T	C	5.75	3	CE	CE
MAGESTIC_REDI_1108	v1.3	batch1	SNV	chrXIV	+	677966	677964	G	A	6.42	0	UN	UN
MAGESTIC_REDI_1109	v1.3	batch1	SNV	chrX	+	563822	563819	G	T	2.74	5	CE	CE
MAGESTIC_REDI_1110	v1.3	batch1	MNV	chrXV	+	71002	70998	TATCAG	CATCAA	1.88	4	IE	IE
MAGESTIC_REDI_1111	v1.3	batch1	MNV	chrX	-	25428	25426	GGCCCTCAACC	AGCCTTCTACT	2.06	1	CE	CE
MAGESTIC_REDI_1112	v1.3	batch1	SNV	chrXIII	-	845051	845058	A	G	5.61	9	CE	CE
MAGESTIC_REDI_1113	v1.3	batch1	MNV	chrI	-	206041	206042	CACCA	TACCG	9.56	2	DEL	SV
MAGESTIC_REDI_1114	v1.3	batch1	SNV	chrXV	-	484567	484571	G	C	3.65	2	CE	CE
MAGESTIC_REDI_1115	v1.3	batch1	SNV	chrX	+	426870	426869	T	C	1.62	3	CE	CE
MAGESTIC_REDI_1116	v1.3	batch1	SNV	chrV	+	523685	523683	T	C	3.11	3	CE	CE
MAGESTIC_REDI_1117	v1.3	batch1	MNV	chrVI	-	20767	20769	GG	CA	5.05	3	CE	CE
MAGESTIC_REDI_1118	v1.3	batch1	MNV	chrX	-	25259	25259	CCCGAT	TCCAAC	4.32	4	CE	CE
MAGESTIC_REDI_1119	v1.3	batch1	SNV	chrII	+	754915	754911	A	G	7.58	4	CE	CE
MAGESTIC_REDI_1120	v1.3	batch1	SNV	chrII	-	666872	666875	G	A	1.47	2	CE	CE
MAGESTIC_REDI_1122	v1.3	batch1	MNV	chrII	-	428056	428055	ACCAGCGGTG	TCCGGTGGTT	10.54	3	DEL	SV
MAGESTIC_REDI_1123	v1.3	batch1	SNV	chrI	+	29479	29476	A	G	2.2	2	CE	CE
MAGESTIC_REDI_1124	v1.3	batch1	SNV	chrIII	-	273439	273446	A	C	15.82	4	CE	CE
MAGESTIC_REDI_1125	v1.3	batch1	SNV	chrXV	-	497900	497904	G	A	2.51	0	UN	UN
MAGESTIC_REDI_1126	v1.3	batch1	MNV	chrVII	+	881677	881676	AAG	GAA	2.45	2	NE	NE
MAGESTIC_REDI_1127	v1.3	batch1	SNV	chrIX	+	141027	141022	A	G	9.7	4	CE + SE	CE
MAGESTIC_REDI_1128	v1.3	batch1	SNV	chrII	-	624829	624836	C	A	4.87	3	NE	NE
MAGESTIC_REDI_1129	v1.3	batch1	SNV	chrXV	+	1075721	1075718	G	T	4.24	2	CE + SE	CE
MAGESTIC_REDI_1130	v1.3	batch1	SNV	chrVII	+	16088	16087	T	G	4.53	5	CE	CE
MAGESTIC_REDI_1132	v1.3	batch1	SNV	chrX	+	432583	432578	A	T	9.13	3	CE	CE
MAGESTIC_REDI_1133	v1.3	batch1	SNV	chrVII	+	862237	862232	T	C	1.44	2	CE	CE
MAGESTIC_REDI_1134	v1.3	batch1	SNV	chrIX	+	59983	59981	T	C	2.46	4	NE	NE
MAGESTIC_REDI_1135	v1.3	batch1	SNV	chrXIV	-	261039	261045	C	T	3.41	3	CE + INDEL	INDEL/SNV
MAGESTIC_REDI_1136	v1.3	batch1	INDEL	chrXI	+	146923	146914	TAAGCC	T	2.81	3	CE	CE
MAGESTIC_REDI_1137	v1.3	batch1	SNV	chrIV	+	236606	236604	C	T	5.42	3	CE	CE
MAGESTIC_REDI_1138	v1.3	batch1	SNV	chrV	+	485937	485936	C	T	7.18	1	UN	UN
MAGESTIC_REDI_1139	v1.3	batch1	SNV	chrXV	-	73389	73395	T	G	5.53	8	CE	CE
MAGESTIC_REDI_1140	v1.3	batch1	SNV	chrX	+	25167	25165	T	C	5.77	5	CE	CE
MAGESTIC_REDI_1142	v1.3	batch1	MNV	chrI	-	197765	197765	CCATGAGA	GCATGGGG	3.89	5	CE	CE
MAGESTIC_REDI_1144	v1.3	batch1	SNV	chrXII	+	670461	670460	C	G	3.98	7	NE	NE
MAGESTIC_REDI_1145	v1.3	batch1	SNV	chrXI	+	42762	42757	C	G	2.9	3	CE	CE
MAGESTIC_REDI_1146	v1.3	batch1	MNV	chrXIII	+	630252	630246	TATG	AATA	5.18	3	CE	CE
MAGESTIC_REDI_1147	v1.3	batch1	MNV	chrIV	+	1458904	1458898	CCGTTC	TCGTTT	9.31	5	NE	NE
MAGESTIC_REDI_1148	v1.3	batch1	MNV	chrIV	+	141605	141605	GG	AA	7.23	3	CE	CE
MAGESTIC_REDI_1150	v1.3	batch1	SNV	chrVIII	-	19094	19101	A	G	2.16	3	CE + SE	CE
MAGESTIC_REDI_1152	v1.3	batch1	MNV	chrXIII	-	874271	874275	ATGC	GTGT	5.06	6	CE	CE
MAGESTIC_REDI_1153	v1.3	batch1	SNV	chrVIII	-	25941	25945	G	A	12.39	5	CE	CE
MAGESTIC_REDI_1154	v1.3	batch1	SNV	chrII	-	128473	128479	T	G	1.94	4	CE	CE
MAGESTIC_REDI_1155	v1.3	batch1	SNV	chrXIII	-	25287	25294	A	G	4.19	4	CE	CE
MAGESTIC_REDI_1156	v1.3	batch1	SNV	chrVII	+	12007	12003	T	C	6.44	15	CE	CE
MAGESTIC_REDI_1157	v1.3	batch1	MNV	chrXV	+	363978	363969	TTAAAC	TGAAAAA	1.97	1	UN	UN
MAGESTIC_REDI_1158	v1.3	batch1	SNV	chrXI	+	8833	8828	A	G	2.28	3	CE	CE
MAGESTIC_REDI_1159	v1.3	batch1	SNV	chrII	-	636367	636372	T	C	1.91	8	CE	CE
MAGESTIC_REDI_1160	v1.3	batch1	SNV	chrXV	+	250531	250527	C	T	5.16	0	UN	UN
MAGESTIC_REDI_1161	v1.3	batch1	SNV	chrXV	+	684080	684078	T	C	1.63	2	NE	NE
MAGESTIC_REDI_1163	v1.3	batch1	INDEL	chrIX	-	26539	26551	T	TT	2.1	5	CE + SE	CE
MAGESTIC_REDI_1164	v1.3	batch1	SNV	chrXII	+	705130	705128	A	G	3.49	11	CE	CE
MAGESTIC_REDI_1165	v1.3	batch1	INDEL	chrX	+	718564	718559	A	AA	6.45	3	CE	CE
MAGESTIC_REDI_1166	v1.3	batch1	SNV	chrX	+	35834	35830	A	G	6.88	10	CE	CE
MAGESTIC_REDI_1167	v1.3	batch1	SNV	chrII	-	753718	753721	T	C	4.42	4	CE	CE
MAGESTIC_REDI_1171	v1.3	batch1	MNV	chrXV	-	422240	422245	TGTG	CGTA	1.57	0	UN	UN
MAGESTIC_REDI_1172	v1.3	batch1	SNV	chrVII	+	275762	275758	A	G	3.66	2	CE	CE
MAGESTIC_REDI_1174	v1.3	batch1	SNV	chrVII	+	275762	275758	A	G	5.07	3	CE	CE
MAGESTIC_REDI_1175	v1.3	batch1	MNV	chrXV	-	31198	31199	CGATTC	TGATTT	8.72	2	UN	UN
MAGESTIC_REDI_1176	v1.3	batch1	SNV	chrXV	+	420718	420715	A	G	1.71	2	CE	CE
MAGESTIC_REDI_1177	v1.3	batch1	SNV	chrXII	-	761007	761014	T	A	6.61	7	CE	CE
MAGESTIC_REDI_1178	v1.3	batch1	SNV	chrVII	+	75429	75428	T	C	8.21	4	CE	CE
MAGESTIC_REDI_1179	v1.3	batch1	SNV	chrXIII	-	819587	819594	C	G	1.3	6	CE	CE
MAGESTIC_REDI_1180	v1.3	batch1	INDEL	chrXV	+	761563	761560	AA	A	1.72	1	NE	NE
MAGESTIC_REDI_1181	v1.3	batch1	INDEL	chrX	-	422846	422851	ATACCCG	A	4.76	0	UN	UN
MAGESTIC_REDI_1182	v1.3	batch1	SNV	chrXI	+	395067	395065	A	G	4.17	1	UN	UN
MAGESTIC_REDI_1183	v1.3	batch1	MNV	chrVI	+	20761	20748	GGTAACAAA	AGTACCAAT	15.94	8	IE	IE
MAGESTIC_REDI_1184	v1.3	batch1	SNV	chrXIV	+	552335	552334	G	A	1.91	3	CE + SE	CE
MAGESTIC_REDI_1185	v1.3	batch1	MNV	chrI	-	29122	29126	TTTTGA	CTTTGG	4.59	1	CE	CE
MAGESTIC_REDI_1186	v1.3	batch1	SNV	chrXVI	-	390631	390636	C	T	3.91	8	NE	NE
MAGESTIC_REDI_1187	v1.3	batch1	SNV	chrIX	-	201533	201537	A	G	1.94	2	CE	CE
MAGESTIC_REDI_1188	v1.3	batch1	SNV	chrXI	-	608672	608676	T	C	3.95	3	CE	CE
MAGESTIC_REDI_1189	v1.3	batch1	SNV	chrXV	-	76711	76718	C	T	6.06	5	NE	NE
MAGESTIC_REDI_1190	v1.3	batch1	MNV	chrIX	-	393170	393177	GCCAG	TCCAA	3.33	2	CE	CE
MAGESTIC_REDI_1191	v1.3	batch1	SNV	chrII	-	611705	611711	T	C	3.2	2	CE	CE
MAGESTIC_REDI_1192	v1.3	batch1	MNV	chrX	-	606789	606786	TTCCCCTC	TAAACTCC	4.22	3	CE	CE
MAGESTIC_REDI_1193	v1.3	batch1	SNV	chrVII	-	286700	286703	G	A	3.65	3	CE	CE
MAGESTIC_REDI_1194	v1.3	batch1	MNV	chrXV	-	103515	103521	CCTA	TCTG	8.16	3	NE	NE
MAGESTIC_REDI_1195	v1.3	batch1	SNV	chrXIII	-	715091	715098	A	G	4.91	8	CE + SE	CE
MAGESTIC_REDI_1196	v1.3	batch1	SNV	chrII	+	666710	666708	A	G	4.41	11	CE	CE
MAGESTIC_REDI_1197	v1.3	batch1	SNV	chrVII	+	890313	890309	C	T	12.15	20	CE	CE
MAGESTIC_REDI_1198	v1.3	batch1	MNV	chrVII	+	475394	475388	TAA	CAT	9.51	2	CE	CE
MAGESTIC_REDI_1199	v1.3	batch1	MNV	chrXIV	+	568115	568113	TC	GT	4.41	6	CE	CE
MAGESTIC_REDI_1200	v1.3	batch1	SNV	chrVIII	-	5889	5896	T	C	19.84	0	TR	SV
MAGESTIC_REDI_1201	v1.3	batch1	SNV	chrIV	+	751893	751891	A	G	2.45	3	CE	CE
MAGESTIC_REDI_1202	v1.3	batch1	SNV	chrXIII	-	452588	452594	G	C	3.08	8	CE	CE
MAGESTIC_REDI_1203	v1.3	batch1	SNV	chrII	+	620448	620443	G	T	3.47	3	CE	CE
MAGESTIC_REDI_1204	v1.3	batch1	INDEL	chrXV	+	524978	524977	GTG	G	11.73	4	CE	CE
MAGESTIC_REDI_1205	v1.3	batch1	SNV	chrXIV	+	696649	696647	C	T	18.28	10	CE	CE
MAGESTIC_REDI_1206	v1.3	batch1	MNV	chrXII	+	613854	613846	GTCTAT	ATGTAC	2.89	2	CE	CE
MAGESTIC_REDI_1207	v1.3	batch1	SNV	chrV	-	483996	484002	T	C	9.39	19	CE	CE
MAGESTIC_REDI_1209	v1.3	batch1	SNV	chrVI	-	206734	206741	T	A	5.08	4	CE	CE
MAGESTIC_REDI_1210	v1.3	batch1	SNV	chrI	-	158594	158597	C	T	2.46	0	UN	UN
MAGESTIC_REDI_1211	v1.3	batch1	SNV	chrVIII	-	388546	388553	T	C	2.62	4	CE	CE
MAGESTIC_REDI_1212	v1.3	batch1	SNV	chrX	+	106249	106245	T	C	9.78	0	UN	UN
MAGESTIC_REDI_1213	v1.3	batch1	SNV	chrIX	-	372671	372678	C	A	9.59	2	CE	CE
MAGESTIC_REDI_1216	v1.3	batch1	SNV	chrVII	-	443969	443972	G	A	3.13	4	CE	CE
MAGESTIC_REDI_1217	v1.3	batch1	SNV	chrVIII	+	425453	425448	C	T	12.47	15	CE	CE
MAGESTIC_REDI_1218	v1.3	batch1	INDEL	chrXII	-	550374	550373	ACCCC	C	12.37	7	CE	CE
MAGESTIC_REDI_1219	v1.3	batch1	SNV	chrXII	+	792128	792123	A	T	3.18	3	CE	CE
MAGESTIC_REDI_1220	v1.3	batch1	MNV	chrXIII	+	89329	89321	TTAAA	CTAAC	22.51	13	CE	CE
MAGESTIC_REDI_1221	v1.3	batch1	SNV	chrX	+	642380	642379	T	C	7.35	7	CE	CE
MAGESTIC_REDI_1222	v1.3	batch1	MNV	chrXIV	+	677206	677203	TCCAG	CCCAA	6.45	4	CE	CE
MAGESTIC_REDI_1223	v1.3	batch1	MNV	chrXIII	-	79950	79948	TACCTG	CACCTC	6.47	3	IE	IE
MAGESTIC_REDI_1224	v1.3	batch1	MNV	chrX	-	25259	25262	GAT	AAC	5.23	8	CE	CE
MAGESTIC_REDI_1225	v1.3	batch1	SNV	chrXIII	-	253464	253470	G	A	5.06	2	CE + SE	CE
MAGESTIC_REDI_1226	v1.3	batch1	MNV	chrIX	+	29417	29410	GAATG	AAATT	12.34	4	CE	CE
MAGESTIC_REDI_1227	v1.3	batch1	SNV	chrVII	-	491256	491259	A	T	13.98	10	CE	CE
MAGESTIC_REDI_1228	v1.3	batch1	INDEL	chrXII	-	112497	112506	TT	T	1.91	1	NE	NE
MAGESTIC_REDI_1229	v1.3	batch1	MNV	chrIV	+	593360	593355	CCATTTGGAGCGTA	CTCCAAATGG	10.46	5	CE	CE
MAGESTIC_REDI_1230	v1.3	batch1	MNV	chrXII	-	526817	526817	CCCC	TCCT	3.5	3	CE	CE
MAGESTIC_REDI_1231	v1.3	batch1	MNV	chrXIII	-	909405	909408	GTAGTGCGTCACTC	CTAGTACGCCACTA	3.21	2	CE	CE
MAGESTIC_REDI_1232	v1.3	batch1	SNV	chrII	-	322607	322610	G	C	6.32	7	CE + SE	CE
MAGESTIC_REDI_1249	v1.3	batch1	SNV	chrIV	-	1471249	1471256	C	T	5.03	4	CE + SE	CE
MAGESTIC_REDI_1251	v1.3	batch1	SNV	chrXIII	-	711466	711470	A	T	8.24	4	CE + SE	CE
MAGESTIC_REDI_1252	v1.3	batch1	MNV	chrII	-	623408	623413	ATTGAA	TTTGAT	9.54	6	CE	CE
MAGESTIC_REDI_1253	v1.3	batch1	SNV	chrXIII	+	869803	869798	G	C	6.27	9	CE	CE
MAGESTIC_REDI_1254	v1.3	batch1	SNV	chrVI	-	33184	33187	A	C	2.87	7	NE	NE
MAGESTIC_REDI_1255	v1.3	batch1	SNV	chrV	+	24005	24002	G	T	3.35	2	CE	CE
MAGESTIC_REDI_1256	v1.3	batch1	SNV	chrVI	+	55869	55864	A	G	8.93	8	CE	CE
MAGESTIC_REDI_1257	v1.3	batch1	SNV	chrXIII	-	23615	23620	G	A	5.24	5	CE	CE
MAGESTIC_REDI_1258	v1.3	batch1	MNV	chrI	+	138812	138806	AG	TA	5.08	3	CE	CE
MAGESTIC_REDI_1259	v1.3	batch1	SNV	chrVII	+	862237	862232	T	C	4.51	3	CE	CE
MAGESTIC_REDI_1260	v1.3	batch1	SNV	chrII	+	299199	299196	T	C	4.53	5	CE	CE
MAGESTIC_REDI_1261	v1.3	batch1	SNV	chrXIV	+	303960	303958	T	G	6.04	8	CE	CE
MAGESTIC_REDI_1262	v1.3	batch1	SNV	chrII	+	669262	669257	C	T	3.14	5	NE	NE
MAGESTIC_REDI_1263	v1.3	batch1	SNV	chrXII	+	911506	911501	A	G	12	7	CE	CE
MAGESTIC_REDI_1264	v1.3	batch1	SNV	chrXII	+	608712	608709	A	G	3.69	2	CE	CE
MAGESTIC_REDI_1265	v1.3	batch1	MNV	chrIX	+	393512	393511	CTGGTC	TTGGTT	2.29	1	CE	CE
MAGESTIC_REDI_1266	v1.3	batch1	SNV	chrIX	+	133895	133892	C	G	5.93	4	CE	CE
MAGESTIC_REDI_1267	v1.3	batch1	SNV	chrX	-	90191	90197	G	C	2.44	4	CE	CE
MAGESTIC_REDI_1268	v1.3	batch1	MNV	chrXI	-	554156	554162	GG	AA	11.84	9	NE	NE
MAGESTIC_REDI_1269	v1.3	batch1	MNV	chrVII	+	459359	459352	GTAA	ATAG	16.14	9	CE	CE
MAGESTIC_REDI_1270	v1.3	batch1	SNV	chrVIII	+	181087	181082	A	G	5.39	5	CE	CE
MAGESTIC_REDI_1271	v1.3	batch1	SNV	chrII	+	453197	453192	A	C	16.77	5	CE	CE
MAGESTIC_REDI_1272	v1.3	batch1	SNV	chrVI	-	232992	232998	T	C	9.64	11	CE	CE
MAGESTIC_REDI_1273	v1.3	batch1	SNV	chrXII	+	743206	743204	A	G	17.71	16	CE	CE
MAGESTIC_REDI_1274	v1.3	batch1	SNV	chrI	-	196802	196805	C	T	8.87	3	CE + SE	CE
MAGESTIC_REDI_1275	v1.3	batch1	SNV	chrXV	-	31198	31203	T	G	10.56	4	UN	UN
MAGESTIC_REDI_1276	v1.3	batch1	SNV	chrXIV	-	169445	169452	T	C	11.1	4	CE	CE
MAGESTIC_REDI_1277	v1.3	batch1	SNV	chrII	+	202005	202001	G	C	5.18	8	CE	CE
MAGESTIC_REDI_1278	v1.3	batch1	SNV	chrXVI	-	341274	341278	T	C	19.38	17	CE	CE
MAGESTIC_REDI_1279	v1.3	batch1	SNV	chrVII	+	958597	958592	A	G	5.13	16	CE	CE
MAGESTIC_REDI_1280	v1.3	batch1	SNV	chrVIII	+	425453	425448	C	T	4.82	3	CE	CE
MAGESTIC_REDI_1281	v1.3	batch1	INDEL	chrXII	+	599088	599083	G	GC	14.18	2	CE	CE
MAGESTIC_REDI_1282	v1.3	batch1	SNV	chrII	+	212811	212810	T	C	11.09	3	DEL	SV
MAGESTIC_REDI_1283	v1.3	batch1	SNV	chrXV	+	410123	410118	A	T	1.84	3	CE	CE
MAGESTIC_REDI_1284	v1.3	batch1	SNV	chrXV	-	46197	46201	T	A	7.76	10	CE + SE	CE
MAGESTIC_REDI_1285	v1.3	batch1	MNV	chrXII	+	613853	613848	CTAT	GTAC	3.98	6	NE	NE
MAGESTIC_REDI_1286	v1.3	batch1	MNV	chrI	+	69739	69733	GTGG	T	2.13	2	UN	UN
MAGESTIC_REDI_1288	v1.3	batch1	SNV	chrIX	-	28061	28067	A	T	16.85	8	CE	CE
MAGESTIC_REDI_1289	v1.3	batch1	SNV	chrXIV	-	537548	537552	T	G	2.6	2	CE	CE
MAGESTIC_REDI_1290	v1.3	batch1	SNV	chrXII	+	957065	957061	A	G	9.72	14	CE	CE
MAGESTIC_REDI_1291	v1.3	batch1	SNV	chrXII	+	855775	855772	C	T	7.4	5	CE	CE
MAGESTIC_REDI_1292	v1.3	batch1	SNV	chrXVI	+	725713	725710	G	A	14.57	12	CE	CE
MAGESTIC_REDI_1294	v1.3	batch1	MNV	chrVI	+	20768	20768	CGG	TGA	5.03	3	CE	CE
MAGESTIC_REDI_1295	v1.3	batch1	MNV	chrXV	-	76698	76704	GAGA	CAGG	9.57	4	CE	CE
MAGESTIC_REDI_1296	v1.3	batch1	MNV	chrVII	+	9800	9795	CAAAAT	GAAAAC	4.49	6	CE	CE
MAGESTIC_REDI_1297	v1.3	batch1	MNV	chrIX	+	92999	92997	GA	AC	5.7	3	CE	CE
MAGESTIC_REDI_1298	v1.3	batch1	SNV	chrIX	-	258076	258080	C	G	11.35	9	CE + SE	CE
MAGESTIC_REDI_1299	v1.3	batch1	SNV	chrXIII	-	135339	135343	T	C	5.14	2	UN	UN
MAGESTIC_REDI_1300	v1.3	batch1	MNV	chrXV	-	593949	593956	AC	GA	5.55	6	CE	CE
MAGESTIC_REDI_1301	v1.3	batch1	MNV	chrVIII	+	94345	94340	ATCTTCGGAATA	GTCATCTGAATG	2.83	8	CE	CE
MAGESTIC_REDI_1302	v1.3	batch1	SNV	chrII	-	625070	625077	T	C	7.09	13	CE	CE
MAGESTIC_REDI_1303	v1.3	batch1	INDEL	chrIV	-	83420	83425	A	ACATACG	15.03	8	CE	CE
MAGESTIC_REDI_1304	v1.3	batch1	SNV	chrXVI	+	240685	240681	C	G	2.21	3	CE + SE	CE
MAGESTIC_REDI_1305	v1.3	batch1	SNV	chrXIII	+	861465	861460	A	G	4.91	9	CE	CE
MAGESTIC_REDI_1306	v1.3	batch1	SNV	chrXVI	+	240685	240681	C	G	3.55	7	CE	CE
MAGESTIC_REDI_1307	v1.3	batch1	SNV	chrIV	-	209784	209791	T	C	4.17	5	CE	CE
MAGESTIC_REDI_1308	v1.3	batch1	SNV	chrXII	+	1008790	1008786	A	G	4.52	2	NE	NE
MAGESTIC_REDI_1326	v1.3	batch1	SNV	chrIX	+	195865	195861	A	G	11.41	10	CE	CE
MAGESTIC_REDI_1327	v1.3	batch1	SNV	chrXI	-	545410	545416	G	A	4.92	3	NE	NE
MAGESTIC_REDI_1328	v1.3	batch1	MNV	chrII	+	469121	469119	TGTG	CGTA	4.61	6	CE	CE
MAGESTIC_REDI_1329	v1.3	batch1	SNV	chrXV	+	154311	154310	T	C	3.17	3	CE	CE
MAGESTIC_REDI_1330	v1.3	batch1	MNV	chrII	-	753717	753721	TTA	CTG	22.45	17	CE	CE
MAGESTIC_REDI_1331	v1.3	batch1	SNV	chrXII	-	950293	950296	G	T	5.02	3	NE	NE
MAGESTIC_REDI_1332	v1.3	batch1	MNV	chrIV	+	593360	593358	TT	AA	4.08	3	CE	CE
MAGESTIC_REDI_1333	v1.3	batch1	MNV	chrIX	+	93000	92997	GAA	ACT	4.85	2	CE	CE
MAGESTIC_REDI_1334	v1.3	batch1	SNV	chrXIII	-	260330	260334	T	C	18.99	5	CE	CE
MAGESTIC_REDI_1335	v1.3	batch1	SNV	chrIX	-	285899	285902	A	G	19.73	6	CE	CE
MAGESTIC_REDI_1336	v1.3	batch1	SNV	chrIX	-	426025	426032	T	C	21.38	21	NE	NE
MAGESTIC_REDI_1337	v1.3	batch1	SNV	chrXIII	+	605884	605879	G	T	4.18	3	CE	CE
MAGESTIC_REDI_1338	v1.3	batch1	SNV	chrV	+	243109	243107	C	T	21.01	14	CE	CE
MAGESTIC_REDI_1339	v1.3	batch1	SNV	chrXV	+	353230	353226	C	G	7.09	5	CE	CE
MAGESTIC_REDI_1340	v1.3	batch1	MNV	chrXII	-	849601	849605	CTTTTC	TTTTTG	17.03	18	CE	CE
MAGESTIC_REDI_1341	v1.3	batch1	SNV	chrVIII	+	425453	425448	C	T	4.86	8	CE	CE
MAGESTIC_REDI_1342	v1.3	batch1	MNV	chrI	-	30665	30669	TT	CC	5.51	2	CE	CE
MAGESTIC_REDI_1343	v1.3	batch1	SNV	chrXV	+	19202	19200	A	G	25.57	9	CE	CE
MAGESTIC_REDI_1344	v1.3	batch1	SNV	chrIII	+	175570	175569	T	C	5.73	3	CE	CE
MAGESTIC_REDI_1345	v1.3	batch1	SNV	chrIV	+	1108488	1108484	A	G	4.39	2	CE	CE
MAGESTIC_REDI_1346	v1.3	batch1	SNV	chrIV	-	1490242	1490249	C	T	5.59	13	CE	CE
MAGESTIC_REDI_1347	v1.3	batch1	SNV	chrIV	+	567421	567417	C	T	21.27	8	CE	CE
MAGESTIC_REDI_1348	v1.3	batch1	INDEL	chrIV	-	216038	216029	ACCTCGTCACCTGTTA	A	2.75	6	CE	CE
MAGESTIC_REDI_1349	v1.3	batch1	MNV	chrIV	-	113542	113547	GT	AA	5.4	6	CE	CE
MAGESTIC_REDI_1350	v1.3	batch1	SNV	chrIX	+	277348	277347	T	C	6.4	3	CE + SE	CE
MAGESTIC_REDI_1351	v1.3	batch1	SNV	chrXI	-	608672	608676	T	C	27.41	6	CE	CE
MAGESTIC_REDI_1352	v1.3	batch1	MNV	chrXI	-	487626	487626	CCTTAG	TCTTAA	26.5	6	CE	CE
MAGESTIC_REDI_1353	v1.3	batch1	SNV	chrVII	+	320914	320913	C	T	5.09	3	CE + SE	CE
MAGESTIC_REDI_1354	v1.3	batch1	SNV	chrIV	+	312436	312431	C	T	5.15	9	CE + SE	CE
MAGESTIC_REDI_1355	v1.3	batch1	MNV	chrVI	+	20768	20768	CGGATGT	TCAATGC	7.56	4	CE	CE
MAGESTIC_REDI_1356	v1.3	batch1	MNV	chrXI	-	46840	46843	CTATACTT	TTATAATG	4.5	2	CE	CE
MAGESTIC_REDI_1357	v1.3	batch1	SNV	chrX	+	25347	25346	A	G	5.38	9	CE	CE
MAGESTIC_REDI_1358	v1.3	batch1	MNV	chrIX	+	226390	226378	TGTTGAAAGT	CGAAGAGAGA	6.46	3	IE + SE	IE
MAGESTIC_REDI_1359	v1.3	batch1	INDEL	chrIV	+	148063	148059	C	CGTTTC	6.12	11	CE	CE
MAGESTIC_REDI_1360	v1.3	batch1	MNV	chrI	-	138804	138806	AG	TA	15.05	13	CE	CE
MAGESTIC_REDI_1361	v1.3	batch1	SNV	chrX	+	76843	76842	C	T	5.81	6	CE	CE
MAGESTIC_REDI_1362	v1.3	batch1	MNV	chrIX	+	137688	137688	TGGAGTTCGAATTC	AT	7.94	4	DEL	SV
MAGESTIC_REDI_1363	v1.3	batch1	SNV	chrI	-	198184	198190	T	C	12.05	5	CE	CE
MAGESTIC_REDI_1364	v1.3	batch1	SNV	chrIX	-	399389	399396	T	A	7.33	9	CE	CE
MAGESTIC_REDI_1365	v1.3	batch1	SNV	chrIV	-	1116038	1116044	T	C	4.7	4	CE	CE
MAGESTIC_REDI_1366	v1.3	batch1	SNV	chrXI	-	208739	208745	A	G	5.7	3	CE	CE
MAGESTIC_REDI_1367	v1.3	batch1	MNV	chrXII	+	754320	754314	AAAT	GAAA	8.81	2	UN	UN
MAGESTIC_REDI_1368	v1.3	batch1	SNV	chrXIII	+	84063	84058	C	T	6.35	3	CE	CE
MAGESTIC_REDI_1370	v1.3	batch1	MNV	chrVIII	-	93873	93872	TCCGACT	CCCAACG	2.9	5	CE	CE
MAGESTIC_REDI_1371	v1.3	batch1	SNV	chrXIII	-	398426	398430	A	G	15.16	7	CE	CE
MAGESTIC_REDI_1372	v1.3	batch1	SNV	chrVII	+	875050	875048	T	C	3.38	4	CE	CE
MAGESTIC_REDI_1373	v1.3	batch1	SNV	chrXIII	-	908264	908270	T	G	19.25	15	UN	UN
MAGESTIC_REDI_1375	v1.3	batch1	MNV	chrIX	+	310230	310223	ATTG	GTTA	3.98	4	CE + SE	CE
MAGESTIC_REDI_1376	v1.3	batch1	INDEL	chrVII	+	947124	947119	ATA	A	3.21	5	CE	CE
MAGESTIC_REDI_1377	v1.3	batch1	SNV	chrVI	+	231727	231725	T	C	5.64	6	CE	CE
MAGESTIC_REDI_1378	v1.3	batch1	SNV	chrXII	-	667874	667877	T	C	2.36	4	CE	CE
MAGESTIC_REDI_1379	v1.3	batch1	SNV	chrXI	+	146653	146650	A	T	1.9	3	CE	CE
MAGESTIC_REDI_1380	v1.3	batch1	MNV	chrI	-	206041	206045	CATT	AATC	14.43	1	DEL	SV
MAGESTIC_REDI_1398	v1.3	batch1	INDEL	chrIX	+	179671	179664	AAA	A	2.81	1	NE	NE
MAGESTIC_REDI_1399	v1.3	batch1	SNV	chrVI	-	120198	120204	T	C	6.44	2	CE	CE
MAGESTIC_REDI_1400	v1.3	batch1	SNV	chrVIII	+	165701	165698	A	G	14.52	3	CE	CE
MAGESTIC_REDI_1401	v1.3	batch1	SNV	chrIV	+	202584	202579	T	G	4.48	2	CE	CE
MAGESTIC_REDI_1402	v1.3	batch1	MNV	chrIX	+	35683	35674	TACGGGGTGCGG	CACAGGATGCGA	35.8	13	CE	CE
MAGESTIC_REDI_1403	v1.3	batch1	INDEL	chrXVI	+	922738	922737	AA	A	4.06	4	CE + SE	CE
MAGESTIC_REDI_1404	v1.3	batch1	SNV	chrX	+	112795	112791	T	C	4.09	3	CE + SE	CE
MAGESTIC_REDI_1405	v1.3	batch1	SNV	chrIV	-	1519403	1519407	T	C	2.41	3	CE	CE
MAGESTIC_REDI_1406	v1.3	batch1	MNV	chrVI	-	20766	20769	GGATGT	CAATGC	15.98	6	CE	CE
MAGESTIC_REDI_1407	v1.3	batch1	MNV	chrVII	+	9818	9811	AAAAA	AGGAAAAT	3.39	0	TR	SV
MAGESTIC_REDI_1408	v1.3	batch1	MNV	chrII	-	368560	368563	ATG	GTA	14.88	1	CE	CE
MAGESTIC_REDI_1409	v1.3	batch1	SNV	chrXI	-	510198	510202	C	T	39.26	16	CE	CE
MAGESTIC_REDI_1410	v1.3	batch1	MNV	chrVII	-	877199	877206	GGAC	AGAT	39.16	12	DEL	SV
MAGESTIC_REDI_1411	v1.3	batch1	SNV	chrII	-	605061	605067	G	A	2.44	4	CE	CE
MAGESTIC_REDI_1412	v1.3	batch1	INDEL	chrIX	-	393799	393805	T	TT	3.19	2	CE	CE
MAGESTIC_REDI_1413	v1.3	batch1	MNV	chrIX	+	35683	35677	GGGGTGCGG	AGGATGCGA	2.42	4	IE	IE
MAGESTIC_REDI_1414	v1.3	batch1	SNV	chrV	-	250524	250528	C	A	3.99	2	CE	CE
MAGESTIC_REDI_1415	v1.3	batch1	SNV	chrXIII	-	271057	271064	T	C	2.9	4	CE	CE
MAGESTIC_REDI_1416	v1.3	batch1	MNV	chrX	+	607393	607387	CCAAG	TCAAA	4.45	3	CE	CE
MAGESTIC_REDI_1417	v1.3	batch1	MNV	chrVIII	-	442152	442154	GTAGCAT	GCAG	9.85	9	CE	CE
MAGESTIC_REDI_1418	v1.3	batch1	SNV	chrVII	+	500436	500434	A	G	6.73	8	CE	CE
MAGESTIC_REDI_1419	v1.3	batch1	MNV	chrIV	-	757403	757409	ACTG	TCTA	7.39	5	CE	CE
MAGESTIC_REDI_1420	v1.3	batch1	MNV	chrX	+	419759	419759	CGG	TGC	4.95	4	CE	CE
MAGESTIC_REDI_1421	v1.3	batch1	MNV	chrVI	+	20768	20768	CGG	TCA	7.62	8	CE	CE
MAGESTIC_REDI_1422	v1.3	batch1	SNV	chrIV	-	1055654	1055660	C	A	6.14	13	CE	CE
MAGESTIC_REDI_1423	v1.3	batch1	MNV	chrVIII	-	442152	442154	GTAGCAT	GCAG	5.08	3	CE	CE
MAGESTIC_REDI_1424	v1.3	batch1	SNV	chrXIII	+	693755	693754	C	T	3.32	3	CE	CE
MAGESTIC_REDI_1425	v1.3	batch1	SNV	chrXII	+	491715	491710	G	T	24.02	20	CE	CE
MAGESTIC_REDI_1426	v1.3	batch1	SNV	chrXV	+	32723	32720	C	G	6.63	8	CE	CE
MAGESTIC_REDI_1427	v1.3	batch1	SNV	chrXIII	-	874271	874275	A	G	4.34	8	CE	CE
MAGESTIC_REDI_1428	v1.3	batch1	MNV	chrII	-	428056	428055	ACCAGCGGTG	TCCAGTGGTT	26.71	0	DEL	SV
MAGESTIC_REDI_1429	v1.3	batch1	SNV	chrXII	-	342315	342319	G	A	7.9	7	CE	CE
MAGESTIC_REDI_1430	v1.3	batch1	MNV	chrVI	-	20767	20769	GGATGT	CGATGC	5.09	5	CE	CE
MAGESTIC_REDI_1431	v1.3	batch1	MNV	chrXIII	-	89316	89321	TTAAA	CTAAC	18.62	1	UN	UN
MAGESTIC_REDI_1432	v1.3	batch1	SNV	chrVII	+	963808	963805	C	T	5.46	4	CE	CE
MAGESTIC_REDI_1433	v1.3	batch1	SNV	chrXII	-	397599	397605	T	C	5.1	6	CE	CE
MAGESTIC_REDI_1434	v1.3	batch1	SNV	chrXIII	-	883116	883123	A	G	8.74	9	CE	CE
MAGESTIC_REDI_1435	v1.3	batch1	SNV	chrXI	+	177484	177482	G	A	10.8	8	NE	NE
MAGESTIC_REDI_1436	v1.3	batch1	SNV	chrXV	-	484567	484571	G	C	17.22	14	CE	CE
MAGESTIC_REDI_1437	v1.3	batch1	SNV	chrXIV	-	186915	186921	A	G	7.24	5	CE + SE	CE
MAGESTIC_REDI_1438	v1.3	batch1	SNV	chrIV	-	1520091	1520098	G	C	7.59	2	CE	CE
MAGESTIC_REDI_1439	v1.3	batch1	SNV	chrXI	-	103504	103508	T	C	8.16	7	NE	NE
MAGESTIC_REDI_1440	v1.3	batch1	SNV	chrVII	+	185241	185240	T	G	6	2	NE	NE
MAGESTIC_REDI_1441	v1.3	batch1	SNV	chrVI	+	20761	20756	A	T	7.4	5	CE	CE
MAGESTIC_REDI_1442	v1.3	batch1	MNV	chrX	-	24436	24440	ATT	CTC	5.14	1	CE	CE
MAGESTIC_REDI_1443	v1.3	batch1	SNV	chrXV	+	562831	562828	G	A	25.65	3	CE + SE	CE
MAGESTIC_REDI_1444	v1.3	batch1	SNV	chrXII	+	677326	677323	A	G	7.28	2	CE + SE	CE
MAGESTIC_REDI_1447	v1.3	batch1	SNV	chrXV	+	432564	432563	A	C	16.65	8	CE	CE
MAGESTIC_REDI_1448	v1.3	batch1	SNV	chrXII	-	514999	515006	C	G	31.26	49	CE + SE	CE
MAGESTIC_REDI_1449	v1.3	batch1	SNV	chrXIII	-	659976	659982	A	G	6.26	4	CE	CE
MAGESTIC_REDI_1450	v1.3	batch1	SNV	chrVII	+	123332	123330	G	C	4.75	6	NE	NE
MAGESTIC_REDI_1451	v1.3	batch1	SNV	chrXV	-	856376	856383	T	G	5.02	4	CE	CE
MAGESTIC_REDI_1452	v1.3	batch1	INDEL	chrIV	+	1174189	1174184	A	AA	16.94	7	NE	NE
MAGESTIC_REDI_1473	v1.2	batch1	SNV	chrVIII	+	393535	393530	A	G	10.84	3	CE	CE
MAGESTIC_REDI_1474	v1.2	batch1	SNV	chrXI	-	119303	119310	T	C	2.47	7	NE	NE
MAGESTIC_REDI_1475	v1.2	batch1	SNV	chrXVI	+	795139	795138	A	G	2.18	2	CE + SE	CE
MAGESTIC_REDI_1476	v1.2	batch1	MNV	chrVI	-	20766	20769	GGATG	CAATC	3.23	3	CE	CE
MAGESTIC_REDI_1477	v1.2	batch1	MNV	chrIV	+	1214538	1214533	GGAAAA	AGAAAG	7.81	6	NE	NE
MAGESTIC_REDI_1478	v1.2	batch1	SNV	chrXIII	+	519683	519681	T	C	5.57	0	UN	UN
MAGESTIC_REDI_1479	v1.2	batch1	SNV	chrXIII	-	179202	179205	G	A	1.95	3	CE	CE
MAGESTIC_REDI_1480	v1.2	batch1	SNV	chrVIII	-	480210	480214	T	C	4.6	8	NE	NE
MAGESTIC_REDI_1481	v1.2	batch1	INDEL	chrXIV	+	759619	759615	AAGTA	A	1.48	3	CE	CE
MAGESTIC_REDI_1482	v1.2	batch1	MNV	chrXI	+	68381	68366	AA	GT	4.49	9	CE	CE
MAGESTIC_REDI_1483	v1.2	batch1	SNV	chrXV	+	292980	292976	G	T	2.88	2	CE + SE	CE
MAGESTIC_REDI_1484	v1.2	batch1	SNV	chrXII	-	436056	436062	T	G	7.44	0	UN	UN
MAGESTIC_REDI_1485	v1.2	batch1	SNV	chrXVI	-	347833	347838	A	G	6.77	11	NE	NE
MAGESTIC_REDI_1486	v1.2	batch1	MNV	chrVII	+	994671	994667	TCAT	CCAA	9.76	7	CE	CE
MAGESTIC_REDI_1487	v1.2	batch1	MNV	chrVII	-	324745	324749	TT	CA	2.99	3	CE	CE
MAGESTIC_REDI_1488	v1.2	batch1	SNV	chrXVI	+	917516	917515	A	G	6.41	0	UN	UN
MAGESTIC_REDI_1489	v1.2	batch1	SNV	chrIV	+	261372	261367	T	C	7.36	2	NE	NE
MAGESTIC_REDI_1490	v1.2	batch1	INDEL	chrVII	-	433676	433683	ATA	A	2.84	1	CE	CE
MAGESTIC_REDI_1491	v1.2	batch1	SNV	chrIII	+	129037	129036	T	C	8.05	2	CE	CE
MAGESTIC_REDI_1492	v1.2	batch1	SNV	chrXIV	-	357866	357873	C	T	3.76	4	NE	NE
MAGESTIC_REDI_1493	v1.2	batch1	SNV	chrIV	-	597661	597668	T	C	9.48	2	CE	CE
MAGESTIC_REDI_1494	v1.2	batch1	SNV	chrII	-	383716	383723	C	T	8.55	2	NE	NE
MAGESTIC_REDI_1495	v1.2	batch1	SNV	chrIV	-	688350	688353	A	G	2.82	2	NE	NE
MAGESTIC_REDI_1497	v1.2	batch1	SNV	chrXIII	+	35564	35559	C	G	2.69	0	UN	UN
MAGESTIC_REDI_1498	v1.2	batch1	SNV	chrXIII	+	706370	706368	T	G	10.73	0	UN	UN
MAGESTIC_REDI_1499	v1.2	batch1	SNV	chrX	-	455385	455390	A	T	5.91	5	NE	NE
MAGESTIC_REDI_1500	v1.2	batch1	SNV	chrXIII	+	870264	870259	G	A	4.53	6	CE + INDEL	INDEL/SNV
MAGESTIC_REDI_1501	v1.2	batch1	SNV	chrIV	-	828743	828748	T	C	6.48	2	CE	CE
MAGESTIC_REDI_1502	v1.2	batch1	SNV	chrXIII	+	35564	35559	C	G	10.55	4	CE	CE
MAGESTIC_REDI_1503	v1.2	batch1	MNV	chrXIII	-	723713	723720	GC	AT	1.23	2	CE	CE
MAGESTIC_REDI_1505	v1.2	batch1	MNV	chrIII	-	215331	215336	AACGGA	GACGGG	3.54	3	NE	NE
MAGESTIC_REDI_1506	v1.2	batch1	SNV	chrXV	+	441488	441487	C	T	5.79	8	CE	CE
MAGESTIC_REDI_1507	v1.2	batch1	SNV	chrII	+	515317	515316	C	G	8.82	4	CE + SE	CE
MAGESTIC_REDI_1508	v1.2	batch1	SNV	chrVII	+	629253	629252	T	C	3.18	2	NE	NE
MAGESTIC_REDI_1509	v1.2	batch1	MNV	chrXV	+	15081	15078	AGTCGG	GGTCGA	4.63	0	FR/TR	SV
MAGESTIC_REDI_1510	v1.2	batch1	SNV	chrVII	+	629253	629252	T	C	5.92	3	NE	NE
MAGESTIC_REDI_1512	v1.2	batch1	SNV	chrIX	-	278368	278371	G	A	12.33	3	NE	NE
MAGESTIC_REDI_1513	v1.2	batch1	MNV	chrXVI	-	829698	829697	TCCTTTTTTTTTTTT	TTCT	8.62	0	UN	UN
MAGESTIC_REDI_1514	v1.2	batch1	SNV	chrX	+	498151	498149	A	G	9.16	7	CE	CE
MAGESTIC_REDI_1515	v1.2	batch1	MNV	chrXVI	-	19656	19655	GCCCG	CCCCA	16.93	12	IE	IE
MAGESTIC_REDI_1516	v1.2	batch1	MNV	chrX	-	727613	727614	CATTGAG	AATCGAA	9.74	0	FR	SV
MAGESTIC_REDI_1517	v1.2	batch1	SNV	chrX	+	696913	696910	A	G	11.67	2	CE	CE
MAGESTIC_REDI_1519	v1.2	batch1	MNV	chrXIV	+	754398	754397	ATG	CTC	11.79	6	CE	CE
MAGESTIC_REDI_1521	v1.2	batch1	SNV	chrXVI	-	642165	642171	C	T	3.65	4	NE	NE
MAGESTIC_REDI_1522	v1.2	batch1	SNV	chrXIII	-	35553	35559	C	G	6.67	7	CE	CE
MAGESTIC_REDI_1523	v1.2	batch1	MNV	chrIV	+	688441	688432	GTAAAC	ATAAAA	6.23	3	CE	CE
MAGESTIC_REDI_1524	v1.2	batch1	MNV	chrXIV	-	412400	412400	CCTTTTC	TCTCTTT	18.82	10	NE	NE
MAGESTIC_REDI_1525	v1.2	batch1	MNV	chrVI	-	20767	20769	GG	CA	3.36	3	CE	CE
MAGESTIC_REDI_1526	v1.2	batch1	SNV	chrII	-	172674	172681	G	A	9.27	2	CE	CE
MAGESTIC_REDI_1527	v1.2	batch1	MNV	chrXVI	+	627420	627414	AT	TA	3.85	3	CE	CE
MAGESTIC_REDI_1528	v1.2	batch1	MNV	chrXV	+	1070812	1070806	GA	AG	4.36	5	FR	SV
MAGESTIC_REDI_1529	v1.2	batch1	MNV	chrXIV	+	400799	400794	CCTT	TCTC	9.03	4	CE	CE
MAGESTIC_REDI_1531	v1.2	batch1	SNV	chrIV	+	1472007	1472003	C	T	7.75	11	CE	CE
MAGESTIC_REDI_1532	v1.2	batch1	INDEL	chrIV	+	1162502	1162501	GTGGTTGG	G	4.49	0	DEL	SV
MAGESTIC_REDI_1533	v1.2	batch1	INDEL	chrXII	-	537106	537111	TT	T	3.18	3	CE	CE
MAGESTIC_REDI_1534	v1.2	batch1	SNV	chrVII	+	629253	629252	T	C	3.88	0	UN	UN
MAGESTIC_REDI_1535	v1.2	batch1	INDEL	chrXIII	-	26818	26822	ACCCTA	A	3.51	1	NE	NE
MAGESTIC_REDI_1536	v1.2	batch1	MNV	chrX	-	25428	25421	GGGTAGGCCCTCAACC	TGGTAAGCCTTCTACT	6.25	6	IE	IE
MAGESTIC_REDI_1537	v1.2	batch1	INDEL	chrVIII	+	122633	122633	T	TAA	1.82	4	CE	CE
MAGESTIC_REDI_1538	v1.2	batch1	SNV	chrIV	-	776254	776259	C	A	2.56	2	CE	CE
MAGESTIC_REDI_1539	v1.2	batch1	SNV	chrX	-	467005	467010	C	G	2.34	7	NE	NE
MAGESTIC_REDI_1540	v1.2	batch1	SNV	chrIV	-	1189645	1189652	T	C	1.4	0	UN	UN
MAGESTIC_REDI_1541	v1.2	batch1	MNV	chrIV	-	1161883	1161890	GAGAA	AGGAG	7.53	0	DEL	SV
MAGESTIC_REDI_1543	v1.2	batch1	SNV	chrIII	+	38025	38022	G	A	2.55	2	NE	NE
MAGESTIC_REDI_1544	v1.2	batch1	SNV	chrXV	-	202846	202852	G	A	1.94	5	CE	CE
MAGESTIC_REDI_1545	v1.2	batch1	SNV	chrXVI	+	622075	622071	A	G	2.44	2	NE	NE
MAGESTIC_REDI_1546	v1.2	batch1	MNV	chrXI	-	554156	554158	AGATGG	GGATGA	10.42	0	UN	UN
MAGESTIC_REDI_1548	v1.2	batch1	SNV	chrXIV	-	352727	352733	G	C	11.82	3	CE	CE
MAGESTIC_REDI_1549	v1.2	batch1	SNV	chrXII	+	1006313	1006308	G	A	14.08	2	NE	NE
MAGESTIC_REDI_1550	v1.2	batch1	SNV	chrXII	+	586890	586885	A	G	8.41	7	CE	CE
MAGESTIC_REDI_1552	v1.2	batch1	MNV	chrIII	-	249333	249328	CGGATCCTGAA	CC	2.71	2	DEL	SV
MAGESTIC_REDI_1553	v1.2	batch1	SNV	chrIII	-	298395	298402	T	C	3.07	2	CE	CE
MAGESTIC_REDI_1554	v1.2	batch1	SNV	chrXIV	-	757064	757068	G	T	9.06	0	TR	SV
MAGESTIC_REDI_1555	v1.2	batch1	SNV	chrII	-	704932	704939	G	A	5.19	2	UN	UN
MAGESTIC_REDI_1556	v1.2	batch1	SNV	chrXIV	+	326002	325998	T	C	5.88	4	NE	NE
MAGESTIC_REDI_1557	v1.2	batch1	SNV	chrXII	-	1064276	1064280	G	A	4.18	4	FR/TR	SV
MAGESTIC_REDI_1558	v1.2	batch1	SNV	chrVI	-	100880	100887	G	C	4.79	0	UN	UN
MAGESTIC_REDI_1560	v1.2	batch1	SNV	chrI	-	187420	187427	T	A	9.14	6	DEL	SV
MAGESTIC_REDI_1561	v1.2	batch1	SNV	chrXI	-	375790	375794	A	G	2.05	3	NE	NE
MAGESTIC_REDI_1562	v1.2	batch1	MNV	chrVI	+	20768	20768	CGGATG	TCAATC	3.14	2	CE + SE	CE
MAGESTIC_REDI_1563	v1.2	batch1	MNV	chrVIII	+	287674	287666	AACAAAGGTGGAA	GACCACGGTCGAG	4.45	0	DEL	SV
MAGESTIC_REDI_1564	v1.2	batch1	SNV	chrI	+	155508	155505	T	C	4.15	0	UN	UN
MAGESTIC_REDI_1565	v1.2	batch1	SNV	chrIV	-	822350	822353	T	A	10.7	0	UN	UN
MAGESTIC_REDI_1566	v1.2	batch1	MNV	chrX	-	25428	25421	GGGTAGGCCCTCAACC	TGGTAAGCCTTCTACT	2.31	0	FR/TR	SV
MAGESTIC_REDI_1567	v1.2	batch1	MNV	chrVIII	-	473094	473098	AATC	GATT	1.44	2	NE	NE
MAGESTIC_REDI_1568	v1.2	batch1	MNV	chrXV	+	18044	18039	TTCATAG	CTCACAA	1.24	0	UN	UN
MAGESTIC_REDI_1570	v1.2	batch1	SNV	chrXIV	-	382324	382331	G	A	1.42	0	UN	UN
MAGESTIC_REDI_1572	v1.2	batch1	SNV	chrIV	-	153278	153283	T	C	3.58	1	UN	UN
MAGESTIC_REDI_1574	v1.2	batch1	SNV	chrII	-	311360	311366	A	C	1.55	4	CE	CE
MAGESTIC_REDI_1575	v1.2	batch1	SNV	chrXVI	+	767807	767802	G	A	4.71	3	NE	NE
MAGESTIC_REDI_1576	v1.2	batch1	MNV	chrVI	-	20766	20768	CGGATGT	TCGATCC	1.12	1	UN	UN
MAGESTIC_REDI_1577	v1.2	batch1	MNV	chrIV	-	1161883	1161890	GAGAA	AAGAG	1.36	1	CE	CE
MAGESTIC_REDI_1578	v1.2	batch1	SNV	chrVII	+	629253	629252	T	C	6.3	1	NE	NE
MAGESTIC_REDI_1579	v1.2	batch1	SNV	chrXV	-	35761	35767	A	G	4.77	2	CE	CE
MAGESTIC_REDI_1580	v1.2	batch1	SNV	chrXI	+	434398	434397	C	A	3.93	3	CE	CE
MAGESTIC_REDI_1581	v1.2	batch1	MNV	chrXIII	-	21405	21408	GT	AC	2.32	1	UN	UN
MAGESTIC_REDI_1582	v1.2	batch1	MNV	chrXIV	+	751270	751268	TCTG	ACGA	5.91	2	NE	NE
MAGESTIC_REDI_1583	v1.2	batch1	MNV	chrIV	-	707902	707900	AACCAT	TACCAA	1.24	3	IE	IE
MAGESTIC_REDI_1584	v1.2	batch1	SNV	chrVI	-	20767	20770	G	A	5.16	2	CE	CE
MAGESTIC_REDI_1585	v1.2	batch1	SNV	chrII	-	172675	172681	G	A	12.75	8	NE	NE
MAGESTIC_REDI_1586	v1.2	batch1	SNV	chrVI	-	146884	146887	G	A	5.78	5	NE	NE
MAGESTIC_REDI_1587	v1.2	batch1	INDEL	chrXV	-	299032	299038	TT	T	2.97	6	CE	CE
MAGESTIC_REDI_1588	v1.2	batch1	SNV	chrIII	+	221654	221651	A	G	8.65	3	CE	CE
MAGESTIC_REDI_1589	v1.2	batch1	INDEL	chrXIV	-	725344	725341	TGGCCA	T	3.07	2	CE	CE
MAGESTIC_REDI_1590	v1.2	batch1	MNV	chrIX	+	399530	399528	AATGG	ATGA	6.1	2	NE	NE
MAGESTIC_REDI_1591	v1.2	batch1	SNV	chrVII	+	629253	629252	T	C	6.51	2	NE	NE
MAGESTIC_REDI_1592	v1.2	batch1	SNV	chrVII	+	629253	629252	T	C	3.58	0	UN	UN
MAGESTIC_REDI_1593	v1.2	batch1	INDEL	chrXVI	+	899842	899838	G	GG	1.54	5	CE	CE
MAGESTIC_REDI_1594	v1.2	batch1	SNV	chrII	-	429077	429084	A	G	4.53	4	CE	CE
MAGESTIC_REDI_1595	v1.2	batch1	MNV	chrVI	-	20766	20768	CGGATGT	TCGATCC	5.33	2	FR	SV
MAGESTIC_REDI_1596	v1.2	batch1	SNV	chrIV	+	1173665	1173661	G	C	3.14	5	CE	CE
MAGESTIC_REDI_1597	v1.2	batch1	MNV	chrXII	+	395348	395347	AGGG	CGGA	4.03	5	CE	CE
MAGESTIC_REDI_1598	v1.2	batch1	MNV	chrIX	+	435830	435824	CA	TC	11.1	0	TR	SV
MAGESTIC_REDI_1599	v1.2	batch1	SNV	chrXIV	+	332294	332293	T	C	3.01	4	CE	CE
MAGESTIC_REDI_1600	v1.2	batch1	MNV	chrVI	+	20768	20768	CGGATG	TCAATC	4.37	1	CE	CE
MAGESTIC_REDI_1601	v1.2	batch1	SNV	chrXI	-	375790	375794	A	G	1.86	2	NE	NE
MAGESTIC_REDI_1602	v1.2	batch1	SNV	chrII	+	501580	501576	A	T	6.16	4	CE	CE
MAGESTIC_REDI_1603	v1.2	batch1	MNV	chrII	-	428056	428055	ACCAGCGGTG	TCCAGTGGTT	8.74	0	FR	SV
MAGESTIC_REDI_1604	v1.2	batch1	SNV	chrXIV	-	469165	469170	T	C	4.48	0	UN	UN
MAGESTIC_REDI_1605	v1.2	batch1	INDEL	chrXVI	+	557970	557969	TC	T	12.36	3	CE	CE
MAGESTIC_REDI_1606	v1.2	batch1	SNV	chrVIII	+	522292	522291	T	C	5.5	7	CE	CE
MAGESTIC_REDI_1607	v1.2	batch1	INDEL	chrIX	+	427218	427213	T	TT	2.49	6	CE	CE
MAGESTIC_REDI_1608	v1.2	batch1	MNV	chrX	+	293114	293095	GAAGCAGCAGC	TT	1.79	2	CE	CE
MAGESTIC_REDI_1610	v1.2	batch1	SNV	chrV	-	480033	480036	A	G	1.68	2	CE	CE
MAGESTIC_REDI_1611	v1.2	batch1	SNV	chrXIII	+	142399	142395	C	T	1.42	2	CE	CE
MAGESTIC_REDI_1612	v1.2	batch1	MNV	chrXII	-	883494	883499	ACAGT	GCAGC	3.01	4	CE	CE
MAGESTIC_REDI_1613	v1.2	batch1	MNV	chrXV	+	76701	76700	GGGGG	AGGAC	3.27	4	CE	CE
MAGESTIC_REDI_1614	v1.2	batch1	MNV	chrVII	+	475394	475388	TAA	CAT	5.68	7	CE	CE
MAGESTIC_REDI_1615	v1.2	batch1	SNV	chrXII	+	111247	111246	G	A	3.98	7	NE	NE
MAGESTIC_REDI_1616	v1.2	batch1	SNV	chrVII	-	1081246	1081252	C	G	4.31	0	FR/TR	SV
MAGESTIC_REDI_1617	v1.2	batch1	SNV	chrXI	-	469129	469133	G	A	3.7	3	CE + SE	CE
MAGESTIC_REDI_1618	v1.2	batch1	SNV	chrXV	+	1065981	1065976	A	G	5.44	1	NE	NE
MAGESTIC_REDI_1619	v1.2	batch1	SNV	chrXIII	-	831914	831921	A	G	1.54	4	NE	NE
MAGESTIC_REDI_1620	v1.2	batch1	SNV	chrXIV	-	352727	352733	G	C	5.76	4	CE	CE
MAGESTIC_REDI_1622	v1.2	batch1	SNV	chrXVI	-	22090	22097	G	A	3.8	2	CE	CE
MAGESTIC_REDI_1623	v1.2	batch1	MNV	chrXI	-	195761	195768	TGGG	CGGA	3.13	4	CE	CE
MAGESTIC_REDI_1625	v1.2	batch1	SNV	chrXIII	+	89329	89325	A	C	4.61	1	NE	NE
MAGESTIC_REDI_1626	v1.2	batch1	SNV	chrIV	+	1141711	1141710	A	G	2.39	2	NE	NE
MAGESTIC_REDI_1628	v1.2	batch1	SNV	chrXVI	+	240685	240681	C	G	3.37	6	CE	CE
MAGESTIC_REDI_1629	v1.2	batch1	SNV	chrVII	+	434405	434403	A	G	1.92	0	UN	UN
MAGESTIC_REDI_1631	v1.2	batch1	SNV	chrXIV	-	426152	426155	A	G	2.17	2	CE	CE
MAGESTIC_REDI_1632	v1.2	batch1	MNV	chrXIV	+	389284	389281	TA	GG	2.68	1	UN	UN
MAGESTIC_REDI_1633	v1.2	batch1	SNV	chrX	-	342561	342564	G	C	2.63	0	UN	UN
MAGESTIC_REDI_1634	v1.2	batch1	MNV	chrXIV	-	754395	754397	ATG	CTC	1.36	0	UN	UN
MAGESTIC_REDI_1635	v1.2	batch1	SNV	chrXII	+	618300	618297	T	A	3.37	2	CE	CE
MAGESTIC_REDI_1636	v1.2	batch1	MNV	chrXII	-	706802	706807	GGC	AGT	4.78	3	CE	CE
MAGESTIC_REDI_1637	v1.2	batch1	SNV	chrXV	+	1043154	1043151	A	T	3.29	1	UN	UN
MAGESTIC_REDI_1638	v1.2	batch1	SNV	chrXII	-	762175	762180	A	G	3.22	0	UN	UN
MAGESTIC_REDI_1639	v1.2	batch1	MNV	chrIV	-	1293515	1293522	CAATCG	TAATCT	10.68	14	CE	CE
MAGESTIC_REDI_1640	v1.2	batch1	MNV	chrVII	+	252276	252272	GGG	CGA	7.6	2	UN	UN
MAGESTIC_REDI_1641	v1.2	batch1	MNV	chrVI	-	20766	20770	GATGT	AATCC	1.96	2	CE + SE	CE
MAGESTIC_REDI_1642	v1.2	batch1	SNV	chrXI	-	443727	443730	T	C	3.79	2	CE	CE
MAGESTIC_REDI_1643	v1.2	batch1	SNV	chrXI	+	80857	80854	A	G	9.56	7	NE	NE
MAGESTIC_REDI_1645	v1.2	batch1	SNV	chrIX	-	363850	363854	T	C	2.51	3	NE	NE
MAGESTIC_REDI_1646	v1.2	batch1	SNV	chrX	+	36819	36818	C	G	3.07	3	CE	CE
MAGESTIC_REDI_1647	v1.2	batch1	SNV	chrXV	+	353230	353226	C	G	3.68	0	UN	UN
MAGESTIC_REDI_1648	v1.2	batch1	MNV	chrVII	+	45375	45365	AAGATAC	AGATAT	1.79	2	CE + SE	CE
MAGESTIC_REDI_1649	v1.2	batch1	SNV	chrXVI	+	178705	178700	G	A	1.74	0	UN	UN
MAGESTIC_REDI_1650	v1.2	batch1	SNV	chrXII	-	80910	80916	A	G	5.81	7	NE	NE
MAGESTIC_REDI_1651	v1.2	batch1	SNV	chrII	+	528091	528090	A	C	4.53	0	CE + INDEL	INDEL/SNV
MAGESTIC_REDI_1652	v1.2	batch1	SNV	chrIX	-	246175	246179	T	A	1.28	2	CE	CE
MAGESTIC_REDI_1653	v1.2	batch1	SNV	chrIX	-	315075	315079	A	G	2.01	0	UN	UN
MAGESTIC_REDI_1654	v1.2	batch1	MNV	chrI	-	187796	187795	TCCAATT	CCAAATC	3.31	1	FR	SV
MAGESTIC_REDI_1655	v1.2	batch1	MNV	chrXII	+	613852	613848	CTAT	GTAC	5.94	3	NE	NE
MAGESTIC_REDI_1656	v1.2	batch1	SNV	chrII	-	536420	536426	C	A	3.5	0	UN	UN
MAGESTIC_REDI_1657	v1.2	batch1	SNV	chrIV	+	1018399	1018395	A	G	4.01	2	CE	CE
MAGESTIC_REDI_1658	v1.2	batch1	MNV	chrVI	-	20766	20768	CGGATGT	TGAATCC	9.79	2	CE + SE	CE
MAGESTIC_REDI_1659	v1.2	batch1	SNV	chrII	-	512161	512167	T	C	3.05	3	CE	CE
MAGESTIC_REDI_1660	v1.2	batch1	INDEL	chrIX	+	399530	399528	AA	A	2.07	2	NE	NE
MAGESTIC_REDI_1661	v1.2	batch1	MNV	chrVIII	+	391309	391303	CTAAG	GTAAA	5.48	5	CE	CE
MAGESTIC_REDI_1662	v1.2	batch1	SNV	chrXVI	-	918995	918999	T	C	2.61	3	CE	CE
MAGESTIC_REDI_1663	v1.2	batch1	SNV	chrV	-	476884	476891	T	C	1.45	0	UN	UN
MAGESTIC_REDI_1664	v1.2	batch1	SNV	chrIV	+	163441	163439	T	C	4.5	1	NE	NE
MAGESTIC_REDI_1665	v1.2	batch1	SNV	chrIV	+	674461	674459	A	G	3.36	6	NE	NE
MAGESTIC_REDI_1666	v1.2	batch1	SNV	chrXI	-	608672	608676	T	C	2.04	3	NE	NE
MAGESTIC_REDI_1667	v1.2	batch1	SNV	chrXVI	-	831594	831601	G	A	2.86	10	CE	CE
MAGESTIC_REDI_1668	v1.2	batch1	MNV	chrVII	+	434714	434704	TAATTC	CAATT	2.08	1	UN	UN
MAGESTIC_REDI_1669	v1.2	batch1	SNV	chrXIII	+	35564	35559	C	G	3.67	2	CE	CE
MAGESTIC_REDI_1670	v1.2	batch1	SNV	chrVI	-	50681	50685	T	C	5.75	2	CE	CE
MAGESTIC_REDI_1671	v1.2	batch1	SNV	chrVII	+	930643	930638	A	G	7.69	5	CE	CE
MAGESTIC_REDI_1672	v1.2	batch1	SNV	chrVIII	+	471471	471466	C	T	2.2	4	NE	NE
MAGESTIC_REDI_1673	v1.2	batch1	SNV	chrXV	-	1034829	1034832	T	C	4.62	0	UN	UN
MAGESTIC_REDI_1675	v1.2	batch1	SNV	chrII	+	285774	285772	T	C	3.79	0	UN	UN
MAGESTIC_REDI_1676	v1.2	batch1	SNV	chrIV	+	1460262	1460259	T	G	3.65	8	CE	CE
MAGESTIC_REDI_1677	v1.2	batch1	MNV	chrXIII	+	708068	708061	GTGC	ATGA	2.3	3	CE	CE
MAGESTIC_REDI_1678	v1.2	batch1	SNV	chrXI	+	643991	643990	T	G	5.92	8	NE	NE
MAGESTIC_REDI_1679	v1.2	batch1	SNV	chrIV	+	223243	223242	G	A	4.55	3	NE	NE
MAGESTIC_REDI_1680	v1.2	batch1	SNV	chrIV	-	699146	699153	C	T	6.87	15	NE	NE
MAGESTIC_REDI_1681	v1.2	batch1	MNV	chrVII	-	994995	995000	TTC	CTT	8.96	3	CE	CE
MAGESTIC_REDI_1682	v1.2	batch1	SNV	chrVII	-	733667	733673	T	A	9.89	13	CE	CE
MAGESTIC_REDI_1683	v1.2	batch1	SNV	chrVIII	-	287695	287702	A	G	1.32	3	NE	NE
MAGESTIC_REDI_1684	v1.2	batch1	SNV	chrVI	-	206093	206097	G	A	3.73	1	CE + SE	CE
MAGESTIC_REDI_1685	v1.2	batch1	SNV	chrXIV	-	352727	352733	G	C	5.61	1	UN	UN
MAGESTIC_REDI_1687	v1.2	batch1	SNV	chrIV	+	712095	712092	C	T	1.94	2	CE	CE
MAGESTIC_REDI_1688	v1.2	batch1	SNV	chrXIII	+	35564	35559	C	G	5.25	3	CE	CE
MAGESTIC_REDI_1689	v1.2	batch1	MNV	chrXVI	-	789655	789656	CA	AT	6.69	2	NE	NE
MAGESTIC_REDI_1690	v1.2	batch1	SNV	chrIV	+	842469	842465	T	C	5.4	3	NE	NE
MAGESTIC_REDI_1691	v1.2	batch1	SNV	chrI	-	186812	186819	T	C	5.35	2	NE	NE
MAGESTIC_REDI_1692	v1.2	batch1	MNV	chrXVI	-	731032	731036	TA	CC	8.08	4	UN	UN
MAGESTIC_REDI_1693	v1.2	batch1	SNV	chrIII	-	288005	288008	G	C	3.96	3	NE	NE
MAGESTIC_REDI_1694	v1.2	batch1	SNV	chrVIII	+	259498	259495	A	G	15.12	9	NE	NE
MAGESTIC_REDI_1695	v1.2	batch1	SNV	chrIV	-	1515491	1515498	G	C	8	3	CE	CE
MAGESTIC_REDI_1696	v1.2	batch1	SNV	chrXI	-	208739	208745	A	G	4.96	2	CE	CE
MAGESTIC_REDI_1697	v1.2	batch1	MNV	chrVIII	+	177118	177112	CC	TT	3.16	7	CE	CE
MAGESTIC_REDI_1698	v1.2	batch1	SNV	chrXV	-	361536	361539	C	T	4.64	1	UN	UN
MAGESTIC_REDI_1699	v1.2	batch1	MNV	chrX	+	95026	95022	TAC	CAT	8.5	5	NE	NE
MAGESTIC_REDI_1700	v1.2	batch1	SNV	chrXIV	+	277954	277953	T	A	1.5	3	NE	NE
MAGESTIC_REDI_1701	v1.2	batch1	SNV	chrXII	+	20233	20228	G	T	6.6	11	NE	NE
MAGESTIC_REDI_1702	v1.2	batch1	SNV	chrI	-	31628	31635	T	C	2.16	2	NE	NE
MAGESTIC_REDI_1703	v1.2	batch1	SNV	chrVIII	-	74052	74059	T	G	8.83	11	NE	NE
MAGESTIC_REDI_1704	v1.2	batch1	INDEL	chrII	+	528567	528562	TGAT	T	1.31	1	UN	UN
MAGESTIC_REDI_1705	v1.2	batch1	MNV	chrIV	+	434230	434213	CATGCTAACGATGACAGCGGTATCGTT	CGTTA	2	0	UN	UN
MAGESTIC_REDI_1706	v1.2	batch1	SNV	chrII	-	800691	800694	A	G	3.98	7	NE	NE
MAGESTIC_REDI_1707	v1.2	batch1	MNV	chrXIV	+	753435	753430	AGGGATG	GAGGATC	3.47	2	NE	NE
MAGESTIC_REDI_1708	v1.2	batch1	MNV	chrVII	+	1040014	1040012	CC	TT	1.24	2	CE	CE
MAGESTIC_REDI_1709	v1.2	batch1	SNV	chrVII	+	629253	629252	T	C	2.76	0	UN	UN
MAGESTIC_REDI_1711	v1.2	batch1	MNV	chrIV	+	522939	522927	AGCCTGTAAAT	AAAACTTCAAACAA	6.88	2	NE	NE
MAGESTIC_REDI_1712	v1.2	batch1	SNV	chrVII	-	951379	951384	A	G	1.3	2	CE	CE
MAGESTIC_REDI_1713	v1.2	batch1	SNV	chrX	-	699846	699851	G	A	1.5	4	NE	NE
MAGESTIC_REDI_1714	v1.2	batch1	SNV	chrX	-	278407	278411	T	C	4.27	5	CE	CE
MAGESTIC_REDI_1715	v1.2	batch1	INDEL	chrXIV	+	349170	349164	A	ACA	3.69	4	CE	CE
MAGESTIC_REDI_1716	v1.2	batch1	SNV	chrXI	-	189623	189629	T	C	5.42	4	CE	CE
MAGESTIC_REDI_1718	v1.2	batch1	SNV	chrVII	+	629253	629252	T	C	4.87	4	CE	CE
MAGESTIC_REDI_1719	v1.2	batch1	SNV	chrXII	-	428394	428399	G	A	2.82	3	CE	CE
MAGESTIC_REDI_1720	v1.2	batch1	MNV	chrXIV	+	725341	725341	TGGCCAAA	TAG	6.9	0	UN	UN
MAGESTIC_REDI_1721	v1.2	batch1	SNV	chrXVI	+	882636	882632	A	C	6.34	6	CE	CE
MAGESTIC_REDI_1722	v1.2	batch1	SNV	chrXIV	+	744026	744023	C	T	3.72	1	UN	UN
MAGESTIC_REDI_1723	v1.2	batch1	MNV	chrVIII	+	294209	294201	GGAT	AGAG	3.83	6	CE	CE
MAGESTIC_REDI_1724	v1.2	batch1	SNV	chrIV	-	723570	723573	C	G	4.25	3	NE	NE
MAGESTIC_REDI_1726	v1.2	batch1	SNV	chrIV	+	1041089	1041086	T	C	7.66	12	NE	NE
MAGESTIC_REDI_1727	v1.2	batch1	MNV	chrX	-	25429	25426	GGCCCTCAACC	AGCCTTCTACT	6.71	7	IE	IE
MAGESTIC_REDI_1728	v1.2	batch1	SNV	chrXV	-	202848	202852	G	A	3.44	4	CE	CE
MAGESTIC_REDI_1729	v1.2	batch1	INDEL	chrXII	+	495392	495391	AA	A	1.77	7	CE	CE
MAGESTIC_REDI_1730	v1.2	batch1	SNV	chrVII	+	556229	556224	A	G	8.51	3	CE	CE
MAGESTIC_REDI_1731	v1.2	batch1	SNV	chrVIII	+	404974	404970	G	C	6.77	3	CE	CE
MAGESTIC_REDI_1732	v1.2	batch1	SNV	chrIV	+	1113055	1113053	T	C	1.97	3	NE	NE
MAGESTIC_REDI_1733	v1.2	batch1	SNV	chrXIV	-	745521	745525	A	G	2.89	3	NE	NE
MAGESTIC_REDI_1734	v1.2	batch1	SNV	chrXI	-	156281	156285	G	A	6.11	2	CE	CE
MAGESTIC_REDI_1735	v1.2	batch1	INDEL	chrXIII	-	26819	26822	ACCCTA	A	4.08	3	CE	CE
MAGESTIC_REDI_1736	v1.2	batch1	SNV	chrXVI	-	38490	38493	T	G	7.24	9	CE	CE
MAGESTIC_REDI_1737	v1.2	batch1	SNV	chrXI	-	302510	302515	A	G	5.31	5	CE	CE
MAGESTIC_REDI_1738	v1.2	batch1	SNV	chrXI	+	269104	269100	T	C	6.64	4	CE	CE
MAGESTIC_REDI_1739	v1.2	batch1	SNV	chrII	-	515309	515316	C	G	6.94	4	CE	CE
MAGESTIC_REDI_1740	v1.2	batch1	MNV	chrVI	-	20766	20769	GGATGT	CAATGC	1.9	3	CE	CE
MAGESTIC_REDI_1741	v1.2	batch1	SNV	chrXII	-	671557	671563	T	C	9.68	4	NE	NE
MAGESTIC_REDI_1742	v1.2	batch1	SNV	chrXIII	+	630252	630249	G	A	4.25	2	NE	NE
MAGESTIC_REDI_1743	v1.2	batch1	SNV	chrIV	-	513207	513211	T	G	2	2	NE	NE
MAGESTIC_REDI_1744	v1.2	batch1	SNV	chrX	+	570823	570822	A	G	3.55	2	UN	UN
MAGESTIC_REDI_1745	v1.2	batch1	SNV	chrXI	+	355845	355841	C	A	2.09	2	NE	NE
MAGESTIC_REDI_1746	v1.2	batch1	SNV	chrXVI	-	185258	185261	A	G	7.47	4	CE	CE
MAGESTIC_REDI_1747	v1.2	batch1	SNV	chrX	-	25560	25563	A	G	2	2	CE + SE	CE
MAGESTIC_REDI_1748	v1.2	batch1	MNV	chrVII	-	331338	331345	GA	AG	11.84	0	UN	UN
MAGESTIC_REDI_1749	v1.2	batch1	SNV	chrXII	-	76051	76057	G	A	4.93	2	CE	CE
MAGESTIC_REDI_1750	v1.2	batch1	MNV	chrVII	+	1083284	1083282	TTTG	CTTC	5.93	0	FR/TR	SV
MAGESTIC_REDI_1751	v1.2	batch1	SNV	chrXVI	+	596705	596701	C	T	3.63	8	NE	NE
MAGESTIC_REDI_1752	v1.2	batch1	SNV	chrII	+	92397	92395	C	A	6.09	3	CE	CE
MAGESTIC_REDI_1753	v1.2	batch1	MNV	chrVII	+	987598	987590	CGTCTC	TGTCTT	6.65	3	CE	CE
MAGESTIC_REDI_1754	v1.2	batch1	INDEL	chrVIII	+	18619	18618	AA	A	6.51	1	NE	NE
MAGESTIC_REDI_1755	v1.2	batch1	MNV	chrVI	-	20767	20769	GG	CA	2.55	4	CE	CE
MAGESTIC_REDI_1756	v1.2	batch1	MNV	chrXV	+	1070812	1070806	GA	AG	3.85	4	CE	CE
MAGESTIC_REDI_1757	v1.2	batch1	INDEL	chrII	-	381553	381557	ACTCCGTGTGTACCCCTAA	A	4.31	3	CE	CE
MAGESTIC_REDI_1758	v1.2	batch1	SNV	chrIV	+	1462886	1462884	T	G	7.26	8	NE	NE
MAGESTIC_REDI_1759	v1.2	batch1	SNV	chrIV	-	528025	528028	T	G	6.22	3	UN	UN
MAGESTIC_REDI_1760	v1.2	batch1	SNV	chrI	-	81728	81731	T	C	2.91	6	CE	CE
MAGESTIC_REDI_1761	v1.2	batch1	SNV	chrII	-	498670	498674	T	C	3.98	3	CE	CE
MAGESTIC_REDI_1762	v1.2	batch1	SNV	chrXV	-	153609	153615	T	C	8.34	3	NE	NE
MAGESTIC_REDI_1763	v1.2	batch1	SNV	chrIV	-	1182457	1182460	A	G	8.8	6	CE + SE	CE
MAGESTIC_REDI_1764	v1.2	batch1	MNV	chrXIV	+	751270	751264	CAGTTCTG	TAGTATGA	5.1	4	CE	CE
MAGESTIC_REDI_1765	v1.2	batch1	MNV	chrXII	-	1014534	1014538	AACA	GACG	6.46	2	CE	CE
MAGESTIC_REDI_1766	v1.2	batch1	MNV	chrVII	+	1083432	1083423	GCGGATGG	ACAAATGA	5.6	0	FR/TR	SV
MAGESTIC_REDI_1767	v1.2	batch1	SNV	chrIII	-	274427	274433	A	C	2.15	1	UN	UN
MAGESTIC_REDI_1769	v1.2	batch1	SNV	chrVII	+	796588	796586	G	A	5.36	3	CE + SE	CE
MAGESTIC_REDI_1770	v1.2	batch1	SNV	chrVI	-	260040	260044	T	G	12.5	8	NE	NE
MAGESTIC_REDI_1771	v1.2	batch1	MNV	chrI	-	187420	187420	CCAGTAT	TCGGTAC	25.54	0	DEL	SV
MAGESTIC_REDI_1772	v1.2	batch1	SNV	chrXIV	+	24226	24221	T	C	5.08	5	CE	CE
MAGESTIC_REDI_1773	v1.2	batch1	SNV	chrIV	-	718300	718303	T	C	2.27	2	CE	CE
MAGESTIC_REDI_1774	v1.2	batch1	SNV	chrVII	+	966467	966466	A	G	4.58	1	NE	NE
MAGESTIC_REDI_1775	v1.2	batch1	SNV	chrXII	+	435314	435312	A	T	19.59	8	NE	NE
MAGESTIC_REDI_1776	v1.2	batch1	SNV	chrXVI	-	29016	29021	T	C	7.3	7	CE	CE
MAGESTIC_REDI_1777	v1.2	batch1	SNV	chrV	-	489020	489026	A	G	8.06	4	NE	NE
MAGESTIC_REDI_1778	v1.2	batch1	SNV	chrXI	+	176002	175999	T	C	7.58	2	CE	CE
MAGESTIC_REDI_1779	v1.2	batch1	SNV	chrXVI	+	631636	631631	A	C	1.52	2	CE	CE
MAGESTIC_REDI_1780	v1.2	batch1	SNV	chrX	+	206800	206795	A	G	5.86	11	CE	CE
MAGESTIC_REDI_1782	v1.2	batch1	SNV	chrXIII	+	414724	414719	T	C	1.54	3	CE	CE
MAGESTIC_REDI_1783	v1.2	batch1	SNV	chrXII	-	757085	757090	A	G	1.02	2	NE	NE
MAGESTIC_REDI_1784	v1.2	batch1	SNV	chrXIV	-	739017	739020	G	A	2.43	2	CE	CE
MAGESTIC_REDI_1785	v1.2	batch1	SNV	chrXIV	-	426152	426155	A	G	6.33	9	CE	CE
MAGESTIC_REDI_1787	v1.2	batch1	SNV	chrXI	-	315100	315107	G	C	4.82	2	NE	NE
MAGESTIC_REDI_1788	v1.2	batch1	SNV	chrXII	+	117396	117391	G	C	3.96	1	UN	UN
MAGESTIC_REDI_1789	v1.2	batch1	MNV	chrVIII	+	287674	287666	AACA	GACC	5.26	5	CE	CE
MAGESTIC_REDI_1790	v1.2	batch1	SNV	chrIV	-	528021	528028	T	G	4.49	7	NE	NE
MAGESTIC_REDI_1792	v1.2	batch1	SNV	chrVII	+	629253	629252	T	C	3.68	1	NE	NE
MAGESTIC_REDI_1793	v1.2	batch1	MNV	chrIV	-	1161885	1161890	GA	AG	5.98	0	DEL	SV
MAGESTIC_REDI_1794	v1.2	batch1	SNV	chrIX	-	142195	142201	A	G	2.23	4	CE + SE	CE
MAGESTIC_REDI_1795	v1.2	batch1	SNV	chrXI	-	350574	350578	T	C	1.45	2	CE	CE
MAGESTIC_REDI_1796	v1.2	batch1	SNV	chrVII	-	306532	306537	C	T	1.84	2	CE + SE	CE
MAGESTIC_REDI_1797	v1.2	batch1	SNV	chrVIII	-	69085	69088	G	C	4.07	3	CE	CE
MAGESTIC_REDI_1798	v1.2	batch1	SNV	chrX	-	611478	611484	G	A	6.03	3	NE	NE
MAGESTIC_REDI_1799	v1.2	batch1	SNV	chrXV	-	446997	447004	T	C	2.18	3	NE	NE
MAGESTIC_REDI_1800	v1.2	batch1	SNV	chrVII	+	629253	629252	T	C	16.87	5	NE	NE
MAGESTIC_REDI_1801	v1.2	batch1	SNV	chrXV	-	727816	727823	C	G	1.93	2	CE	CE
MAGESTIC_REDI_1802	v1.2	batch1	SNV	chrIV	+	1273269	1273268	T	C	8.61	15	NE	NE
MAGESTIC_REDI_1803	v1.2	batch1	SNV	chrIX	-	361386	361392	A	G	1.55	2	CE	CE
MAGESTIC_REDI_1804	v1.2	batch1	SNV	chrVII	+	629253	629252	T	C	5.3	1	NE	NE
MAGESTIC_REDI_1805	v1.2	batch1	SNV	chrXIII	-	346159	346162	C	T	6.14	2	CE	CE
MAGESTIC_REDI_1806	v1.2	batch1	SNV	chrXI	+	554161	554156	C	G	3.66	4	CE	CE
MAGESTIC_REDI_1807	v1.2	batch1	SNV	chrIV	+	281211	281207	C	T	6.51	2	NE	NE
MAGESTIC_REDI_1808	v1.2	batch1	SNV	chrVIII	-	62730	62734	C	T	3.13	0	UN	UN
MAGESTIC_REDI_1809	v1.2	batch1	SNV	chrIV	+	525209	525208	A	C	3.08	0	UN	UN
MAGESTIC_REDI_1810	v1.2	batch1	SNV	chrII	-	395651	395656	G	A	2.54	2	NE	NE
MAGESTIC_REDI_1811	v1.2	batch1	SNV	chrIII	-	219334	219339	C	T	7.8	6	NE	NE
MAGESTIC_REDI_1812	v1.2	batch1	SNV	chrXIII	+	35564	35559	C	G	1.82	2	CE	CE
MAGESTIC_REDI_1813	v1.2	batch1	SNV	chrXII	+	401366	401363	A	G	6.21	1	UN	UN
MAGESTIC_REDI_1814	v1.2	batch1	MNV	chrIX	+	92999	92997	GAA	ACT	1.3	0	UN	UN
MAGESTIC_REDI_1815	v1.2	batch1	MNV	chrVI	+	14637	14637	AGGC	GGCT	3.48	0	UN	UN
MAGESTIC_REDI_1816	v1.2	batch1	MNV	chrIX	-	189690	189692	ACAGT	GCAGC	2.18	2	NE	NE
MAGESTIC_REDI_1817	v1.2	batch1	INDEL	chrXIII	-	26818	26822	ACCCTA	A	10.4	2	CE + SE	CE
MAGESTIC_REDI_1818	v1.2	batch1	MNV	chrXII	-	760603	760610	AAAACT	GAAGCA	8.39	1	UN	UN
MAGESTIC_REDI_1819	v1.2	batch1	MNV	chrVII	+	167586	167578	CGAAAG	TGAAAC	4.9	6	IE	IE
MAGESTIC_REDI_1820	v1.2	batch1	MNV	chrIX	-	435817	435824	CA	TC	5.98	0	TR	SV
MAGESTIC_REDI_1821	v1.2	batch1	MNV	chrXIII	+	908616	908599	GTCT	ATCC	5.24	2	DEL	SV
MAGESTIC_REDI_1822	v1.2	batch1	MNV	chrII	-	605773	605773	CCT	TCC	2.92	3	NE	NE
MAGESTIC_REDI_1823	v1.2	batch1	SNV	chrII	-	625070	625077	T	C	4.6	2	CE	CE
MAGESTIC_REDI_1824	v1.2	batch1	MNV	chrII	+	515872	515871	GTGGACACA	ATGGATAAG	2.07	3	NE	NE
MAGESTIC_REDI_1825	v1.2	batch1	MNV	chrVI	-	20767	20769	GG	CA	1.8	3	CE	CE
MAGESTIC_REDI_1827	v1.2	batch1	SNV	chrVII	-	372027	372033	G	C	4.8	3	NE	NE
MAGESTIC_REDI_1828	v1.2	batch1	SNV	chrX	-	61443	61449	A	G	1.7	2	NE	NE
MAGESTIC_REDI_1829	v1.2	batch1	MNV	chrX	+	25166	25160	GCATTTTGGG	ACATTCAGGA	7.27	8	NE	NE
MAGESTIC_REDI_1830	v1.2	batch1	MNV	chrXV	-	861651	861653	TAT	CAC	9.71	11	CE	CE
MAGESTIC_REDI_1831	v1.2	batch1	SNV	chrII	-	368560	368565	G	A	3.76	1	NE	NE
MAGESTIC_REDI_1832	v1.2	batch1	MNV	chrIX	-	430456	430457	CACA	TACG	1.29	4	CE + SE	CE
MAGESTIC_REDI_1833	v1.2	batch1	SNV	chrII	-	542483	542486	A	G	5.52	4	CE	CE
MAGESTIC_REDI_1834	v1.2	batch1	SNV	chrII	+	551707	551704	C	T	3.14	1	UN	UN
MAGESTIC_REDI_1835	v1.2	batch1	MNV	chrVIII	-	5889	5896	TGT	CGC	1.59	0	UN	UN
MAGESTIC_REDI_1836	v1.2	batch1	SNV	chrVIII	-	361893	361900	T	G	3.75	1	NE	NE
MAGESTIC_REDI_1837	v1.2	batch1	MNV	chrIV	-	174992	174995	TTTG	CCTT	1.33	2	NE	NE
MAGESTIC_REDI_1838	v1.2	batch1	SNV	chrXIV	-	214302	214305	C	G	4.08	10	NE	NE
MAGESTIC_REDI_1839	v1.2	batch1	SNV	chrXI	-	608672	608676	T	C	7.51	1	NE	NE
MAGESTIC_REDI_1840	v1.2	batch1	MNV	chrXV	-	73389	73392	AACT	ACG	8.9	7	CE	CE
MAGESTIC_REDI_1841	v1.2	batch1	SNV	chrII	-	503960	503967	A	G	1.65	4	CE	CE
MAGESTIC_REDI_1842	v1.2	batch1	MNV	chrVI	-	20767	20769	GG	CA	8.76	3	CE	CE
MAGESTIC_REDI_1843	v1.2	batch1	SNV	chrI	+	28460	28458	C	T	2.88	2	CE	CE
MAGESTIC_REDI_1844	v1.2	batch1	SNV	chrXI	+	505818	505817	C	T	1.95	3	NE	NE
MAGESTIC_REDI_1845	v1.2	batch1	SNV	chrVII	-	983011	983018	C	T	4.1	3	CE	CE
MAGESTIC_REDI_1846	v1.2	batch1	SNV	chrVI	+	239071	239066	C	T	2.91	0	UN	UN
MAGESTIC_REDI_1847	v1.2	batch1	SNV	chrXV	+	676393	676391	A	G	2.58	2	NE	NE
MAGESTIC_REDI_1848	v1.2	batch1	INDEL	chrXI	-	387544	387548	A	AA	6.59	1	NE	NE
MAGESTIC_REDI_1849	v1.2	batch1	SNV	chrXVI	+	834912	834908	C	G	3.77	6	CE	CE
MAGESTIC_REDI_1850	v1.2	batch1	SNV	chrXVI	+	206289	206288	T	C	9.52	5	NE	NE
MAGESTIC_REDI_1851	v1.2	batch1	SNV	chrIX	-	88145	88151	T	C	2.63	5	CE	CE
MAGESTIC_REDI_1852	v1.2	batch1	SNV	chrXV	+	132714	132710	A	G	2.18	0	UN	UN
MAGESTIC_REDI_1853	v1.2	batch1	SNV	chrII	+	150782	150781	T	C	2.43	3	CE	CE
MAGESTIC_REDI_1854	v1.2	batch1	MNV	chrX	+	160227	160222	TC	CA	6.54	4	CE	CE
MAGESTIC_REDI_1855	v1.2	batch1	SNV	chrXVI	+	483966	483961	G	C	2.65	1	FR	SV
MAGESTIC_REDI_1856	v1.2	batch1	SNV	chrXII	-	951535	951540	A	G	2.03	0	UN	UN
MAGESTIC_REDI_1857	v1.2	batch1	SNV	chrXIV	-	763470	763473	G	A	3.24	0	UN	UN
MAGESTIC_REDI_1858	v1.2	batch1	SNV	chrVII	-	857333	857340	G	C	4.8	2	CE	CE
MAGESTIC_REDI_1859	v1.2	batch1	MNV	chrVIII	+	227217	227216	TAGGCGAGCTG	CAAGCAAGCTC	3.34	7	IE	IE
MAGESTIC_REDI_1860	v1.2	batch1	SNV	chrXI	+	218729	218728	C	T	4.6	6	CE	CE
MAGESTIC_REDI_1861	v1.2	batch1	MNV	chrXV	+	247353	247346	CTGA	TTGT	10.36	2	CE	CE
MAGESTIC_REDI_1862	v1.2	batch1	MNV	chrIV	-	159311	159318	TGG	CGC	2.22	1	UN	UN
MAGESTIC_REDI_1863	v1.2	batch1	SNV	chrIV	-	177325	177330	C	T	1.25	3	CE + SE	CE
MAGESTIC_REDI_1865	v1.2	batch1	SNV	chrXI	-	111261	111265	A	G	1.67	2	CE + SE	CE
MAGESTIC_REDI_1866	v1.2	batch1	MNV	chrVII	+	953722	953711	CTAAACGG	TTAAATGT	7.18	5	CE	CE
MAGESTIC_REDI_1867	v1.2	batch1	SNV	chrII	-	673335	673342	T	A	3.86	2	CE	CE
MAGESTIC_REDI_1868	v1.2	batch1	SNV	chrXV	-	24649	24655	T	C	4.8	0	FR/TR	SV
MAGESTIC_REDI_1869	v1.2	batch1	MNV	chrXIII	+	96021	96019	CTTG	TTTA	1.66	0	UN	UN
MAGESTIC_REDI_1870	v1.2	batch1	SNV	chrIV	+	441241	441238	T	G	3.25	0	UN	UN
MAGESTIC_REDI_1872	v1.2	batch1	SNV	chrXI	-	608672	608679	C	T	1.14	2	NE	NE
MAGESTIC_REDI_1873	v1.2	batch1	MNV	chrX	+	25166	25165	TT	CA	1.73	2	NE	NE
MAGESTIC_REDI_1874	v1.2	batch1	SNV	chrXV	+	330439	330438	T	C	2.18	0	UN	UN
MAGESTIC_REDI_1875	v1.2	batch1	MNV	chrVI	+	34882	34881	TCGG	CCGA	1.18	1	UN	UN
MAGESTIC_REDI_1876	v1.2	batch1	MNV	chrI	-	198647	198652	AATTTC	GATTTT	2.77	0	UN	UN
MAGESTIC_REDI_1877	v1.2	batch1	MNV	chrII	+	575427	575422	GGACCT	AAACCA	1.21	2	IE	IE
MAGESTIC_REDI_1878	v1.2	batch1	SNV	chrXII	+	85390	85385	G	A	4.06	7	NE	NE
MAGESTIC_REDI_1879	v1.2	batch1	SNV	chrV	+	523813	523812	C	T	3.03	8	NE	NE
MAGESTIC_REDI_1881	v1.2	batch1	MNV	chrV	+	563352	563344	GTCAG	ATCAA	1.98	1	NE	NE
MAGESTIC_REDI_1882	v1.2	batch1	MNV	chrXVI	-	572254	572260	CAAT	TAAC	1.16	2	CE	CE
MAGESTIC_REDI_1883	v1.2	batch1	SNV	chrIV	+	136944	136940	A	G	5.22	2	CE	CE
MAGESTIC_REDI_1884	v1.2	batch1	SNV	chrX	-	678647	678652	T	C	8.06	3	CE	CE
MAGESTIC_REDI_1886	v1.2	batch1	SNV	chrX	-	239410	239413	T	C	1.81	2	NE	NE
MAGESTIC_REDI_1887	v1.2	batch1	INDEL	chrXIII	-	26819	26822	ACCCTA	A	4.9	3	CE	CE
MAGESTIC_REDI_1888	v1.2	batch1	SNV	chrXII	+	396241	396237	C	A	3.07	3	NE	NE
MAGESTIC_REDI_1890	v1.2	batch1	MNV	chrXII	+	135679	135677	AGTGG	GGTGA	1.15	2	CE + SE	CE
MAGESTIC_REDI_1892	v1.2	batch1	SNV	chrXVI	-	111973	111979	T	C	2.12	2	CE	CE
MAGESTIC_REDI_1893	v1.2	batch1	SNV	chrXI	+	614196	614193	C	T	3.5	1	UN	UN
MAGESTIC_REDI_1894	v1.2	batch1	SNV	chrVIII	+	163481	163476	A	G	2.18	2	NE	NE
MAGESTIC_REDI_1895	v1.2	batch1	SNV	chrVII	+	862237	862232	T	C	4.21	0	UN	UN
MAGESTIC_REDI_1896	v1.2	batch1	SNV	chrXI	+	176971	176967	A	G	1.86	5	NE	NE
MAGESTIC_REDI_1897	v1.2	batch1	SNV	chrVIII	+	506938	506933	A	T	2.92	4	NE	NE
MAGESTIC_REDI_1898	v1.2	batch1	INDEL	chrXIII	-	275796	275805	A	AAATA	6.3	1	NE	NE
MAGESTIC_REDI_1899	v1.2	batch1	SNV	chrXVI	+	725713	725710	G	A	4.7	3	NE	NE
MAGESTIC_REDI_1900	v1.2	batch1	SNV	chrXI	-	143664	143668	C	T	3.5	5	NE	NE
MAGESTIC_REDI_1901	v1.2	batch1	SNV	chrIII	-	238255	238260	G	A	1.51	3	NE	NE
MAGESTIC_REDI_1902	v1.2	batch1	SNV	chrXII	+	798543	798538	G	A	1.53	2	NE	NE
MAGESTIC_REDI_1903	v1.2	batch1	SNV	chrX	-	551497	551502	T	C	6.72	2	UN	UN
MAGESTIC_REDI_1904	v1.2	batch1	SNV	chrII	-	520634	520641	A	G	4.21	4	NE	NE
MAGESTIC_REDI_1905	v1.2	batch1	SNV	chrXV	+	353230	353226	C	G	5.35	1	NE	NE
MAGESTIC_REDI_1906	v1.2	batch1	MNV	chrXII	+	381903	381898	CTCGA	TTCGG	3.49	1	CE	CE
MAGESTIC_REDI_1907	v1.2	batch1	MNV	chrI	-	206044	206042	CACCATT	TACAATC	6.14	0	UN	UN
MAGESTIC_REDI_1908	v1.2	batch1	MNV	chrI	-	206041	206042	CACCATT	TACAGTC	6.67	0	UN	UN
MAGESTIC_REDI_1909	v1.2	batch1	INDEL	chrXIII	-	26818	26822	ACCCTA	A	4.46	3	CE + SE	CE
MAGESTIC_REDI_1910	v1.2	batch1	MNV	chrVII	+	473953	473949	AGG	TGT	5.86	5	CE	CE
MAGESTIC_REDI_1911	v1.2	batch1	SNV	chrXIII	+	94573	94572	T	C	7.06	5	NE	NE
MAGESTIC_REDI_1912	v1.2	batch1	SNV	chrIV	-	112228	112233	A	G	2.05	3	CE	CE
MAGESTIC_REDI_1913	v1.2	batch1	MNV	chrX	+	400280	400260	TGGA	AGAG	1.36	0	UN	UN
MAGESTIC_REDI_1914	v1.2	batch1	MNV	chrI	-	12557	12561	ACTTGC	GCTTGT	5.01	5	DEL	SV
MAGESTIC_REDI_1915	v1.2	batch1	MNV	chrI	+	202721	202713	TAATAA	CAATAT	5.83	3	IE	IE
MAGESTIC_REDI_1916	v1.2	batch1	MNV	chrXI	+	83797	83792	CTGC	GTGT	3.18	8	CE	CE
MAGESTIC_REDI_1917	v1.2	batch1	MNV	chrII	-	516339	516343	AA	GG	2.22	2	CE	CE
MAGESTIC_REDI_1918	v1.2	batch1	SNV	chrXIV	-	223962	223967	T	C	9.17	4	CE	CE
MAGESTIC_REDI_1919	v1.2	batch1	SNV	chrVII	-	321968	321972	T	A	2.24	6	NE	NE
MAGESTIC_REDI_1920	v1.2	batch1	SNV	chrX	-	455385	455390	A	T	6.25	1	NE	NE
MAGESTIC_REDI_1921	v1.2	batch1	SNV	chrIX	+	438929	438927	A	G	7.94	0	TR	SV
MAGESTIC_REDI_1922	v1.2	batch1	SNV	chrXV	+	318511	318509	T	G	2.03	5	CE	CE
MAGESTIC_REDI_1923	v1.2	batch1	SNV	chrIV	-	79742	79746	C	T	2.86	2	CE + SE	CE
MAGESTIC_REDI_1924	v1.2	batch1	MNV	chrX	+	25166	25165	TTGGGT	CTGGAC	8.34	5	NE	NE
MAGESTIC_REDI_1925	v1.2	batch1	MNV	chrIX	+	435830	435824	CA	TC	3.6	7	NE	NE
MAGESTIC_REDI_1926	v1.2	batch1	SNV	chrVI	+	151736	151731	C	T	5.51	4	CE	CE
MAGESTIC_REDI_1927	v1.2	batch1	MNV	chrVI	-	168337	168344	CTTTGCATGCACCGTGA	GC	5.55	2	UN	UN
MAGESTIC_REDI_1928	v1.2	batch1	INDEL	chrIV	+	148063	148059	C	CGTTTC	4.57	7	CE	CE
MAGESTIC_REDI_1929	v1.2	batch1	SNV	chrII	-	625070	625077	T	C	5.31	2	NE	NE
MAGESTIC_REDI_1930	v1.2	batch1	SNV	chrXII	+	715776	715772	G	T	3.46	4	NE	NE
MAGESTIC_REDI_1931	v1.2	batch1	SNV	chrVII	-	413792	413797	C	T	2.07	2	CE + SE	CE
MAGESTIC_REDI_1932	v1.2	batch1	SNV	chrII	+	196422	196417	A	G	2.45	2	CE	CE
MAGESTIC_REDI_1933	v1.2	batch1	SNV	chrI	-	206041	206046	A	G	4.44	1	UN	UN
MAGESTIC_REDI_1934	v1.2	batch1	SNV	chrIV	-	1431076	1431080	G	C	1.87	2	NE	NE
MAGESTIC_REDI_1935	v1.2	batch1	SNV	chrXII	-	287001	287005	T	C	2.57	8	CE	CE
MAGESTIC_REDI_1936	v1.2	batch1	SNV	chrXIV	-	403287	403294	T	C	6.58	1	UN	UN
MAGESTIC_REDI_1937	v1.2	batch1	SNV	chrII	-	465149	465156	T	C	1.25	5	CE	CE
MAGESTIC_REDI_1938	v1.2	batch1	INDEL	chrXIII	-	275796	275805	A	AAATA	12.15	4	CE	CE
MAGESTIC_REDI_1939	v1.2	batch1	SNV	chrIV	+	66557	66552	G	T	3.69	0	UN	UN
MAGESTIC_REDI_1940	v1.2	batch1	SNV	chrIV	-	252226	252231	C	T	4.26	1	NE	NE
MAGESTIC_REDI_1941	v1.2	batch1	SNV	chrIV	+	938014	938009	A	T	1.23	4	CE	CE
MAGESTIC_REDI_1942	v1.2	batch1	SNV	chrXII	+	871505	871504	A	G	1.9	2	NE	NE
MAGESTIC_REDI_1944	v1.2	batch1	MNV	chrVII	+	473953	473949	AGG	TGT	1.73	5	CE	CE
MAGESTIC_REDI_1945	v1.2	batch1	MNV	chrXIII	+	861465	861460	ATG	GTA	6.58	3	CE	CE
MAGESTIC_REDI_1946	v1.2	batch1	SNV	chrXIV	+	515397	515393	C	T	4.19	4	CE	CE
MAGESTIC_REDI_1948	v1.2	batch1	SNV	chrXVI	-	500971	500975	G	C	4.27	0	UN	UN
MAGESTIC_REDI_1949	v1.2	batch1	MNV	chrXVI	+	507031	507023	AATC	GATT	1.9	2	NE	NE
MAGESTIC_REDI_1950	v1.2	batch1	SNV	chrXII	+	194469	194466	T	C	5.12	1	NE	NE
MAGESTIC_REDI_1953	v1.2	batch1	SNV	chrXII	+	886886	886881	G	C	2.42	3	CE + SE	CE
MAGESTIC_REDI_1954	v1.2	batch1	SNV	chrII	-	681551	681557	G	A	6.01	2	CE	CE
MAGESTIC_REDI_1955	v1.2	batch1	SNV	chrII	-	218033	218039	A	G	10.48	9	NE	NE
MAGESTIC_REDI_1956	v1.2	batch1	SNV	chrXIII	+	62516	62513	A	C	4.88	4	NE	NE
MAGESTIC_REDI_1957	v1.2	batch1	SNV	chrII	-	543258	543264	G	A	1.93	3	CE	CE
MAGESTIC_REDI_1958	v1.2	batch1	SNV	chrIV	-	465336	465343	T	A	2.6	4	CE	CE
MAGESTIC_REDI_1959	v1.2	batch1	SNV	chrXIV	-	537548	537552	T	G	5.31	2	UN	UN
MAGESTIC_REDI_1960	v1.2	batch1	SNV	chrIV	+	199645	199642	C	T	2.15	4	CE + SE	CE
MAGESTIC_REDI_1961	v1.2	batch1	MNV	chrX	+	25166	25165	TTGGG	CAGGA	3.13	3	NE	NE
MAGESTIC_REDI_1962	v1.2	batch1	SNV	chrXV	+	17032	17031	C	A	3.79	0	TR	SV
MAGESTIC_REDI_1963	v1.2	batch1	SNV	chrIX	+	37637	37634	A	C	1.7	4	NE	NE
MAGESTIC_REDI_1964	v1.2	batch1	MNV	chrXIII	+	309301	309293	AGAT	GGAC	2.42	1	NE	NE
MAGESTIC_REDI_1965	v1.2	batch1	MNV	chrXIV	+	751270	751269	CTG	TGA	2.31	0	UN	UN
MAGESTIC_REDI_1966	v1.2	batch1	MNV	chrV	-	554156	554157	CTTG	TTTA	4.02	1	FR/TR	SV
MAGESTIC_REDI_1967	v1.2	batch1	SNV	chrIV	-	484654	484658	G	C	8.72	4	CE	CE
MAGESTIC_REDI_1968	v1.2	batch1	SNV	chrXV	+	933250	933245	G	A	2.72	4	CE + SE	CE
MAGESTIC_REDI_1969	v1.2	batch1	MNV	chrIX	-	437933	437935	AAAAC	CAAAA	3.27	2	NE	NE
MAGESTIC_REDI_1970	v1.2	batch1	SNV	chrI	-	206041	206045	C	A	7.78	0	SV	SV
MAGESTIC_REDI_1971	v1.2	batch1	SNV	chrXV	+	353230	353226	C	G	2.09	4	NE	NE
MAGESTIC_REDI_1972	v1.2	batch1	INDEL	chrXII	-	380615	380622	AA	A	4.19	3	CE	CE
MAGESTIC_REDI_1973	v1.2	batch1	SNV	chrX	+	714774	714773	C	T	2.79	3	NE	NE
MAGESTIC_REDI_1974	v1.2	batch1	SNV	chrXIII	-	819587	819594	C	G	2.43	8	CE	CE
MAGESTIC_REDI_1975	v1.2	batch1	SNV	chrVII	-	185307	185313	T	G	1.84	2	CE	CE
MAGESTIC_REDI_1976	v1.2	batch1	INDEL	chrXIII	-	731642	731648	A	AAA	4.71	0	UN	UN
MAGESTIC_REDI_1977	v1.2	batch1	MNV	chrX	+	25167	25160	GCATTTTGGG	ACATTCAGGA	2.86	2	NE	NE
MAGESTIC_REDI_1978	v1.2	batch1	SNV	chrXVI	-	653898	653904	G	C	1.16	2	NE	NE
MAGESTIC_REDI_1979	v1.2	batch1	SNV	chrXIV	+	691300	691295	T	G	4.08	2	NE	NE
MAGESTIC_REDI_1980	v1.2	batch1	INDEL	chrVIII	-	442152	442154	GTAG	G	1.32	3	CE	CE
MAGESTIC_REDI_1981	v1.2	batch1	MNV	chrVII	+	111612	111609	ACAAGGATTT	GCAAGAATTG	6.49	0	SV	SV
MAGESTIC_REDI_1982	v1.2	batch1	MNV	chrXV	-	31198	31199	CGATTCAG	TGATGCAA	4.7	3	UN	UN
MAGESTIC_REDI_1983	v1.2	batch1	SNV	chrII	-	132968	132975	T	A	2.76	3	NE	NE
MAGESTIC_REDI_1984	v1.2	batch1	SNV	chrXII	+	491708	491704	T	C	3.17	2	CE	CE
MAGESTIC_REDI_1985	v1.2	batch1	SNV	chrXII	+	688327	688326	T	C	3.04	2	NE	NE
MAGESTIC_REDI_1986	v1.2	batch1	SNV	chrI	-	206041	206048	T	C	5.72	3	NE	NE
MAGESTIC_REDI_1987	v1.2	batch1	SNV	chrXII	+	613852	613851	T	C	3.51	3	NE	NE
MAGESTIC_REDI_1988	v1.2	batch1	SNV	chrII	+	279914	279910	T	C	5.3	2	NE	NE
MAGESTIC_REDI_1989	v1.2	batch1	MNV	chrVI	-	20766	20769	GG	CA	5.99	5	CE	CE
MAGESTIC_REDI_1990	v1.2	batch1	SNV	chrXIII	-	448802	448808	T	C	4.01	0	UN	UN
MAGESTIC_REDI_1991	v1.2	batch1	MNV	chrX	+	25167	25166	TGGG	AGGA	2.56	0	FR/TR	SV
MAGESTIC_REDI_1992	v1.2	batch1	MNV	chrVIII	-	442152	442149	TCTCCGTAGCAT	CCTCCGCAG	2.39	2	IE	IE
MAGESTIC_REDI_1993	v1.2	batch1	MNV	chrI	+	194171	194166	TGAT	CGAC	6.99	0	UN	UN
MAGESTIC_REDI_1994	v1.2	batch1	MNV	chrII	-	363225	363224	CCCTT	TCCTC	4.45	1	UN	UN
MAGESTIC_REDI_1995	v1.2	batch1	INDEL	chrX	-	29307	29312	GT	G	4.84	1	NE	NE
MAGESTIC_REDI_1996	v1.2	batch1	SNV	chrIV	-	1504039	1504046	A	G	2.3	2	CE	CE
MAGESTIC_REDI_1997	v1.2	batch1	INDEL	chrII	-	381552	381557	ACTCCGTGTGTACCCCTAA	A	2.99	2	NE	NE
MAGESTIC_REDI_1998	v1.2	batch1	MNV	chrI	+	69735	69733	GTGG	T	5.01	1	UN	UN
MAGESTIC_REDI_1999	v1.2	batch1	SNV	chrVIII	+	394730	394728	A	G	2.5	1	UN	UN
MAGESTIC_REDI_2000	v1.2	batch1	SNV	chrI	-	90327	90330	G	T	2	4	NE	NE
MAGESTIC_REDI_2001	v1.2	batch1	SNV	chrII	+	279914	279910	T	C	1.77	4	NE	NE
MAGESTIC_REDI_2002	v1.2	batch1	MNV	chrVIII	-	442152	442154	GTAGCAT	GCAG	4.24	3	CE	CE
MAGESTIC_REDI_2003	v1.2	batch1	MNV	chrI	-	204124	204129	GTA	ATC	4.92	0	FR	SV
MAGESTIC_REDI_2004	v1.2	batch1	SNV	chrV	+	44642	44641	A	G	2.25	3	NE	NE
MAGESTIC_REDI_2005	v1.2	batch1	SNV	chrII	+	665579	665576	C	A	2.92	0	UN	UN
MAGESTIC_REDI_2006	v1.2	batch1	SNV	chrXIV	-	515532	515537	C	T	4.68	4	NE	NE
MAGESTIC_REDI_2007	v1.2	batch1	SNV	chrXI	-	390536	390539	G	A	2.82	2	NE	NE
MAGESTIC_REDI_2008	v1.2	batch1	SNV	chrXII	-	852269	852274	C	T	2.37	2	NE	NE
MAGESTIC_REDI_2009	v1.2	batch1	SNV	chrXI	+	513458	513454	G	C	4.99	3	NE	NE
MAGESTIC_REDI_2010	v1.2	batch1	MNV	chrVI	+	191800	191794	ACAAAA	GCAAAG	2.8	0	UN	UN
MAGESTIC_REDI_2011	v1.2	batch1	MNV	chrIX	-	28275	28273	CACCTA	GACCTG	5.85	0	UN	UN
MAGESTIC_REDI_2012	v1.2	batch1	SNV	chrII	-	168061	168065	T	C	3.09	4	NE	NE
MAGESTIC_REDI_2013	v1.2	batch1	MNV	chrVII	-	1082936	1082938	GA	TG	3.78	2	FR	SV
MAGESTIC_REDI_2014	v1.2	batch1	SNV	chrI	+	137149	137148	C	G	2.96	2	CE	CE
MAGESTIC_REDI_2015	v1.2	batch1	MNV	chrII	-	699381	699380	GCCCG	AACCA	2.49	4	CE	CE
MAGESTIC_REDI_2016	v1.2	batch1	SNV	chrII	-	310967	310972	G	C	7.48	10	CE	CE
MAGESTIC_REDI_2017	v1.2	batch1	MNV	chrI	+	69740	69730	TGGGTGG	AGGT	1.73	2	CE + SE	CE
MAGESTIC_REDI_2018	v1.2	batch1	MNV	chrVII	+	1082919	1082918	AGGGC	GGGGT	4.73	5	IE	IE
MAGESTIC_REDI_2019	v1.2	batch1	INDEL	chrIV	-	83411	83418	TTCCAA	T	1.62	1	NE	NE
MAGESTIC_REDI_2020	v1.2	batch1	SNV	chrXIV	+	48387	48383	G	C	2.82	2	NE	NE
MAGESTIC_REDI_2021	v1.2	batch1	INDEL	chrXII	+	823395	823388	GGG	G	1.97	1	NE	NE
MAGESTIC_REDI_2022	v1.2	batch1	SNV	chrXIII	-	659977	659982	A	G	2.01	3	NE	NE
MAGESTIC_REDI_2023	v1.2	batch1	SNV	chrVII	-	911592	911599	T	C	2.91	1	UN	UN
MAGESTIC_REDI_2024	v1.2	batch1	SNV	chrXII	-	675391	675394	T	A	2.65	4	INDEL	INDEL/SNV
MAGESTIC_REDI_2025	v1.2	batch1	SNV	chrIV	+	1503892	1503887	G	A	2.95	0	UN	UN
MAGESTIC_REDI_2026	v1.2	batch1	MNV	chrIV	+	593360	593355	CCATT	CTCCAAA	1.43	3	CE	CE
MAGESTIC_REDI_2027	v1.2	batch1	SNV	chrXIII	-	235542	235548	T	A	2.29	2	CE	CE
MAGESTIC_REDI_2029	v1.2	batch1	SNV	chrII	+	212811	212810	T	C	1.96	1	DEL	SV
MAGESTIC_REDI_2030	v1.2	batch1	SNV	chrVI	-	36851	36857	G	C	2.41	1	NE	NE
MAGESTIC_REDI_2031	v1.2	batch1	INDEL	chrXV	-	77345	77354	ATA	A	1.32	2	CE	CE
MAGESTIC_REDI_2032	v1.2	batch1	INDEL	chrIX	+	399530	399528	AA	A	2.17	4	NE	NE
MAGESTIC_REDI_2033	v1.2	batch1	SNV	chrXIII	+	871100	871099	T	C	1.41	2	CE	CE
MAGESTIC_REDI_2034	v1.2	batch1	SNV	chrX	-	543376	543383	T	G	2.27	0	UN	UN
MAGESTIC_REDI_2035	v1.2	batch1	SNV	chrX	+	323606	323601	C	G	2.29	1	UN	UN
MAGESTIC_REDI_2036	v1.2	batch1	MNV	chrXV	+	76702	76700	GGGG	AGGA	3.35	4	NE	NE
MAGESTIC_REDI_2037	v1.2	batch1	SNV	chrI	+	194171	194166	T	C	3.66	1	UN	UN
MAGESTIC_REDI_2038	v1.2	batch1	INDEL	chrXV	+	34341	34339	T	TCC	3.14	0	UN	UN
MAGESTIC_REDI_2039	v1.2	batch1	SNV	chrVIII	-	361268	361272	G	T	1.57	4	CE + SE	CE
MAGESTIC_REDI_2040	v1.2	batch1	MNV	chrIX	-	428389	428394	GATTTC	AATTTT	2.09	6	CE	CE
MAGESTIC_REDI_2041	v1.2	batch1	SNV	chrXV	-	517528	517533	C	A	2.73	0	UN	UN
MAGESTIC_REDI_2042	v1.2	batch1	SNV	chrXIV	+	268900	268898	C	T	1.39	3	NE	NE
MAGESTIC_REDI_2043	v1.2	batch1	SNV	chrXV	+	485256	485252	A	G	2.39	2	NE	NE
MAGESTIC_REDI_2044	v1.2	batch1	SNV	chrVII	+	807769	807765	G	T	4.7	0	UN	UN
MAGESTIC_REDI_2045	v1.2	batch1	SNV	chrVIII	+	391309	391307	G	A	2.52	0	UN	UN
MAGESTIC_REDI_2046	v1.2	batch1	SNV	chrX	-	503328	503332	C	G	5.62	2	NE	NE
MAGESTIC_REDI_2047	v1.2	batch1	SNV	chrVII	-	953551	953555	T	C	2.21	5	CE	CE
MAGESTIC_REDI_2048	v1.2	batch1	SNV	chrXIV	+	211006	211003	A	G	3.31	3	CE	CE
MAGESTIC_REDI_2049	v1.2	batch1	SNV	chrXIV	+	195047	195046	A	C	3.29	3	CE	CE
MAGESTIC_REDI_2050	v1.2	batch1	SNV	chrXI	-	328608	328613	T	C	3.83	0	UN	UN
MAGESTIC_REDI_2051	v1.2	batch1	SNV	chrXIV	+	166605	166603	T	C	5.14	9	NE	NE
MAGESTIC_REDI_2052	v1.2	batch1	SNV	chrI	-	198263	198267	A	G	2.01	2	NE	NE
MAGESTIC_REDI_2053	v1.2	batch1	SNV	chrII	-	199759	199762	A	C	2.88	2	NE	NE
MAGESTIC_REDI_2054	v1.2	batch1	MNV	chrVI	+	191883	191880	TGCTGG	CGCTGA	3.45	0	UN	UN
MAGESTIC_REDI_2055	v1.2	batch1	SNV	chrIV	+	1468821	1468817	C	A	2.79	0	UN	UN
MAGESTIC_REDI_2056	v1.2	batch1	SNV	chrXV	+	782479	782474	G	C	3.45	4	NE	NE
MAGESTIC_REDI_2057	v1.2	batch1	SNV	chrXII	-	807172	807178	G	A	2.28	0	UN	UN
MAGESTIC_REDI_2058	v1.2	batch1	SNV	chrIV	+	1503892	1503887	G	A	2.51	0	UN	UN
MAGESTIC_REDI_2059	v1.2	batch1	MNV	chrXV	-	31198	31199	CGATTCAGTGGC	TGATGTAATGGA	4.39	0	DEL	SV
MAGESTIC_REDI_2060	v1.2	batch1	SNV	chrII	-	618732	618736	T	G	1.99	2	CE	CE
MAGESTIC_REDI_2061	v1.2	batch1	SNV	chrIV	+	938014	938009	A	T	3.47	2	CE	CE
MAGESTIC_REDI_2062	v1.2	batch1	INDEL	chrXV	+	54005	53996	A	AAATGGAAAACCCATCCGAGGTAAA	2.83	3	NE	NE
MAGESTIC_REDI_2063	v1.2	batch1	SNV	chrII	+	769308	769303	G	C	2.8	2	CE	CE
MAGESTIC_REDI_2064	v1.2	batch1	SNV	chrIV	+	1510373	1510368	C	T	3.07	8	CE	CE
MAGESTIC_REDI_2065	v1.2	batch1	SNV	chrX	-	339662	339669	C	G	2.08	0	UN	UN
MAGESTIC_REDI_2066	v1.2	batch1	MNV	chrXI	+	313491	313486	GTT	ATG	4.58	8	NE	NE
MAGESTIC_REDI_2067	v1.2	batch1	MNV	chrXII	-	830670	830675	GTAG	ATAT	2.47	0	UN	UN
MAGESTIC_REDI_2068	v1.2	batch1	INDEL	chrX	-	111537	111544	AACA	A	3.16	2	CE	CE
MAGESTIC_REDI_2069	v1.2	batch1	SNV	chrXII	-	1052340	1052344	A	T	2.6	1	UN	UN
MAGESTIC_REDI_2070	v1.2	batch1	SNV	chrVII	+	173279	173276	C	T	2.22	2	CE + SE	CE
MAGESTIC_REDI_2071	v1.2	batch1	SNV	chrIX	-	273178	273183	A	C	3.28	8	CE + SE	CE
MAGESTIC_REDI_2072	v1.2	batch1	SNV	chrIV	+	70259	70254	T	C	4.24	1	UN	UN
MAGESTIC_REDI_2073	v1.2	batch1	MNV	chrXIV	+	677206	677203	TCCAG	CCCAA	3.5	5	IE	IE
MAGESTIC_REDI_2074	v1.2	batch1	MNV	chrIX	+	137712	137688	TGGAGTTCGAATTC	AT	5.22	7	NE	NE
MAGESTIC_REDI_2075	v1.2	batch1	MNV	chrX	-	150258	150264	GG	AA	4.33	2	CE	CE
MAGESTIC_REDI_2076	v1.2	batch1	SNV	chrXII	-	514999	515006	C	G	2.65	5	CE	CE
MAGESTIC_REDI_2077	v1.2	batch1	SNV	chrII	+	336064	336060	C	T	3.07	2	CE	CE
MAGESTIC_REDI_2078	v1.2	batch1	SNV	chrIV	+	1404746	1404745	G	A	3.55	8	NE	NE
MAGESTIC_REDI_2079	v1.2	batch1	SNV	chrXII	-	117478	117484	C	A	3.05	2	CE	CE
MAGESTIC_REDI_2080	v1.2	batch1	SNV	chrXV	-	895189	895193	G	T	2.51	0	UN	UN
MAGESTIC_REDI_2081	v1.2	batch1	SNV	chrXV	+	353230	353226	C	G	2.72	1	NE	NE
MAGESTIC_REDI_2082	v1.2	batch1	SNV	chrXV	-	470448	470451	C	T	3.31	1	NE	NE
MAGESTIC_REDI_2083	v1.2	batch1	SNV	chrV	+	420598	420596	C	A	2.14	3	CE	CE
MAGESTIC_REDI_2084	v1.2	batch1	MNV	chrIV	+	1473920	1473918	AA	GG	3.62	6	NE	NE
MAGESTIC_REDI_2085	v1.2	batch1	SNV	chrI	-	202656	202663	C	T	3.88	0	UN	UN
MAGESTIC_REDI_2087	v1.2	batch1	SNV	chrXII	-	691643	691647	T	C	7.54	4	CE	CE
MAGESTIC_REDI_2088	v1.2	batch1	MNV	chrIX	+	201608	201606	AG	GC	3.16	2	CE	CE
MAGESTIC_REDI_2089	v1.2	batch1	SNV	chrXI	+	208119	208115	A	T	4.88	5	CE + SE	CE
MAGESTIC_REDI_2090	v1.2	batch1	SNV	chrXV	-	31198	31203	T	G	5.6	10	DEL	SV
MAGESTIC_REDI_2091	v1.2	batch1	SNV	chrIX	-	122611	122617	T	C	2.45	1	UN	UN
MAGESTIC_REDI_2092	v1.2	batch1	SNV	chrX	-	99112	99116	G	C	3.61	0	UN	UN
MAGESTIC_REDI_2093	v1.2	batch1	SNV	chrII	+	231945	231943	T	C	4.02	0	UN	UN
MAGESTIC_REDI_2094	v1.2	batch1	SNV	chrIX	+	393740	393738	C	T	3.98	5	NE	NE
MAGESTIC_REDI_2095	v1.2	batch1	SNV	chrVII	-	859417	859422	G	A	2.36	3	CE + SE	CE
MAGESTIC_REDI_2096	v1.2	batch1	MNV	chrV	-	212437	212442	CAGGG	TAGG	3.8	5	NE	NE
MAGESTIC_REDI_2097	v1.3	batch2	MNV	chrIV	-	80448	80448	CCTCGCG	TCTCGCC	15.19	8	CE + SE	CE
MAGESTIC_REDI_2099	v1.3	batch2	MNV	chrXII	-	877781	877782	CACTCG	TACTCA	1.78	0	UN	UN
MAGESTIC_REDI_2100	v1.3	batch2	MNV	chrVI	-	167402	167391	TATGCGACATACC	TGCGACATACG	6.93	3	NE	NE
MAGESTIC_REDI_2101	v1.3	batch2	SNV	chrVI	-	124909	124909	C	G	1.66	2	CE	CE
MAGESTIC_REDI_2102	v1.3	batch2	SNV	chrX	-	601098	601098	C	T	4.53	2	NE	NE
MAGESTIC_REDI_2105	v1.3	batch2	SNV	chrII	-	208213	208213	C	T	4.95	6	CE	CE
MAGESTIC_REDI_2106	v1.3	batch2	SNV	chrXVI	-	295408	295408	C	T	4.94	3	CE	CE
MAGESTIC_REDI_2107	v1.3	batch2	MNV	chrXII	+	835691	835689	CACG	TACA	5.21	0	UN	UN
MAGESTIC_REDI_2110	v1.3	batch2	MNV	chrI	+	30426	30422	GCGAAGGAAAGGC	ACGAACGAAAGGT	3.49	1	UN	UN
MAGESTIC_REDI_2111	v1.3	batch2	SNV	chrXV	-	43337	43337	C	T	2.15	2	CE	CE
MAGESTIC_REDI_2113	v1.3	batch2	SNV	chrXI	-	19629	19629	C	T	2.12	2	CE	CE
MAGESTIC_REDI_2114	v1.3	batch2	MNV	chrXV	+	37741	37742	GGAGTCCA	AGAGTCCG	3.14	0	UN	UN
MAGESTIC_REDI_2115	v1.3	batch2	MNV	chrI	-	187420	187411	CAAGATGAACCAGTAT	TAAGATGAATCAGTAC	1.66	1	DEL	SV
MAGESTIC_REDI_2116	v1.3	batch2	MNV	chrI	-	700	701	CATTTATAT	AATTTATAC	2.73	1	NE	NE
MAGESTIC_REDI_2118	v1.3	batch2	INDEL	chrXV	+	427529	427530	GG	G	8.84	12	CE	CE
MAGESTIC_REDI_2119	v1.3	batch2	MNV	chrVIII	+	93508	93500	ACTTCTGCCGGTG	GCTTCTCCCAGTC	3.09	3	CE	CE
MAGESTIC_REDI_2120	v1.3	batch2	MNV	chrIV	+	1173660	1173661	GGATAGGCTCCCCGAGTT	CGATAGGCTTCCCGAGTC	1.18	0	UN	UN
MAGESTIC_REDI_2121	v1.3	batch2	SNV	chrXII	-	864159	864159	C	T	10.1	8	CE	CE
MAGESTIC_REDI_2123	v1.3	batch2	MNV	chrVIII	-	93032	93026	TTCTAGCCTG	CTCTAGCTTA	6.92	4	IE	IE
MAGESTIC_REDI_2127	v1.3	batch2	MNV	chrVIII	+	93508	93500	ACTTCTGCCGGTG	GCTTCTCCCAGTC	1.01	1	UN	UN
MAGESTIC_REDI_2133	v1.3	batch2	MNV	chrXII	-	614135	614130	GCAATCC	ACAATCT	19.39	15	IE	IE
MAGESTIC_REDI_2135	v1.3	batch2	SNV	chrXII	-	517614	517614	C	T	2.43	2	CE	CE
MAGESTIC_REDI_2141	v1.3	batch2	MNV	chrXVI	-	920998	920999	CGCAAAA	TGCAAAAAGCACCGAAAA	7.33	4	CE + SE	CE
MAGESTIC_REDI_2155	v1.3	batch2	SNV	chrII	-	584634	584634	C	T	1.24	0	UN	UN
MAGESTIC_REDI_2157	v1.3	batch2	MNV	chrXIV	-	19935	19934	GC	AT	3.16	2	CE	CE
MAGESTIC_REDI_2159	v1.3	batch2	SNV	chrIV	-	635208	635208	C	T	37.76	37	CE	CE
MAGESTIC_REDI_2162	v1.3	batch2	SNV	chrVII	-	722610	722610	C	T	1.12	0	UN	UN
MAGESTIC_REDI_2164	v1.3	batch2	SNV	chrII	-	373903	373903	C	T	5.86	2	CE	CE
MAGESTIC_REDI_2165	v1.3	batch2	SNV	chrXII	-	437841	437841	C	A	1.04	0	UN	UN
MAGESTIC_REDI_2166	v1.3	batch2	MNV	chrXII	-	750944	750942	CGCCTTC	TGTCTTT	5.25	4	CE	CE
MAGESTIC_REDI_2168	v1.3	batch2	MNV	chrVIII	-	527439	527439	CCTCTTCTTCAT	TTTCTTCTTCAG	5.83	0	FR	SV
MAGESTIC_REDI_2169	v1.3	batch2	SNV	chrII	-	760248	760248	C	T	2.1	3	NE	NE
MAGESTIC_REDI_2170	v1.3	batch2	SNV	chrX	-	489721	489721	C	G	8.35	7	CE	CE
MAGESTIC_REDI_2173	v1.3	batch2	MNV	chrXVI	-	797065	797065	CCTTT	TTTTC	4.02	4	CE	CE
MAGESTIC_REDI_2174	v1.3	batch2	MNV	chrXVI	-	572063	572049	TAGCTTCTATTACAC	TCAGCTTCGATTACAT	1.03	1	UN	UN
MAGESTIC_REDI_2175	v1.3	batch2	SNV	chrX	-	71728	71728	C	T	34.64	26	CE	CE
MAGESTIC_REDI_2177	v1.3	batch2	MNV	chrXV	-	73389	73383	TCCGATCCTAA	CCCGATCCTA	12.96	11	IE	IE
MAGESTIC_REDI_2178	v1.3	batch2	MNV	chrXIV	+	600944	600923	ATCTTGTTTAGATTTTCGGCT	TTCTTGTTCATATTTTCGGCC	12.33	3	FR	SV
MAGESTIC_REDI_2179	v1.3	batch2	SNV	chrIV	+	722086	722085	A	G	3.86	5	CE	CE
MAGESTIC_REDI_2180	v1.3	batch2	SNV	chrXV	+	174365	174364	C	T	2.68	2	CE	CE
MAGESTIC_REDI_2182	v1.3	batch2	MNV	chrIV	-	867824	867828	TGGACTTTAA	CGGCCTTTAG	1.06	1	UN	UN
MAGESTIC_REDI_2185	v1.3	batch2	MNV	chrII	+	515872	515871	GTGGACAC	ATGGACAA	3.73	5	IE	IE
MAGESTIC_REDI_2187	v1.3	batch2	MNV	chrII	+	407566	407559	TGGAATAAGGACA	CGGCAAGGACG	1.36	1	IE	IE
MAGESTIC_REDI_2191	v1.3	batch2	SNV	chrXII	+	688327	688326	T	C	2.2	1	UN	UN
MAGESTIC_REDI_2192	v1.3	batch2	MNV	chrIX	+	98634	98626	GTATTCAGCGGATGA	ATATTCGGCGGATGT	1.51	0	UN	UN
MAGESTIC_REDI_2196	v1.3	batch2	SNV	chrXV	+	538231	538230	G	A	2.14	0	UN	UN
MAGESTIC_REDI_2197	v1.3	batch2	MNV	chrX	+	25347	25340	ATACTCATGGATA	GTACTCGTGGATT	33.97	43	IE	IE
MAGESTIC_REDI_2198	v1.3	batch2	MNV	chrVI	+	34882	34881	TCGG	CCGA	3.34	2	CE	CE
MAGESTIC_REDI_2199	v1.3	batch2	SNV	chrXIV	+	561365	561364	G	A	2.82	1	UN	UN
MAGESTIC_REDI_2200	v1.3	batch2	SNV	chrXI	-	311732	311735	G	A	1.54	1	UN	UN
MAGESTIC_REDI_2201	v1.3	batch2	SNV	chrVI	-	231635	231638	G	A	50.62	61	CE	CE
MAGESTIC_REDI_2208	v1.3	batch2	SNV	chrIV	-	822222	822225	G	C	71.38	42	NE	NE
MAGESTIC_REDI_2209	v1.3	batch2	SNV	chrI	+	12815	12814	G	C	38.33	39	NE	NE
MAGESTIC_REDI_2210	v1.3	batch2	MNV	chrVIII	+	94224	94208	TCCAACGGAGAAAAAT	CCCAACAGAGAAAAAC	10.27	5	NE	NE
MAGESTIC_REDI_2211	v1.3	batch2	MNV	chrVIII	-	442152	442154	GTAGCAT	GCAG	14.92	14	CE	CE
MAGESTIC_REDI_2213	v1.3	batch2	SNV	chrXV	+	174365	174364	C	T	14.24	5	CE	CE
MAGESTIC_REDI_2214	v1.3	batch2	MNV	chrI	-	29446	29440	GCTTGACCAAATTTTTACT	TTTTGACCAGATTTTTACTTGT	3.03	0	UN	UN
MAGESTIC_REDI_2215	v1.3	batch2	SNV	chrXI	+	434757	434756	A	G	10.76	10	CE	CE
MAGESTIC_REDI_2217	v1.3	batch2	MNV	chrXI	-	209472	209475	TCAACGAAGCA	CCAACGAAGCC	1.7	1	UN	UN
MAGESTIC_REDI_2219	v1.3	batch2	MNV	chrIV	+	433303	433297	CTTTG	TTTTA	12.18	13	NE	NE
MAGESTIC_REDI_2223	v1.3	batch2	SNV	chrXIV	+	697679	697678	A	G	11.2	10	CE	CE
MAGESTIC_REDI_2224	v1.3	batch2	SNV	chrIX	-	273221	273224	A	G	3.61	2	CE + SE	CE
MAGESTIC_REDI_2225	v1.3	batch2	INDEL	chrXIII	+	774970	774969	G	GAG	5.57	6	CE	CE
MAGESTIC_REDI_2226	v1.3	batch2	MNV	chrX	+	25167	25166	TGGGT	AGGAC	18.34	20	CE + SE	CE
MAGESTIC_REDI_2227	v1.3	batch2	SNV	chrXI	-	6586	6589	A	G	4.68	2	CE	CE
MAGESTIC_REDI_2228	v1.3	batch2	MNV	chrXI	-	46840	46843	CTATAC	TTATAA	16.58	4	CE	CE
MAGESTIC_REDI_2230	v1.3	batch2	MNV	chrVII	-	11744	11747	CACTTATAGATATGTTTTGATTATTTT	GACTTATAGATTTTGTTTTGATCATTTTT	20.48	13	IE	IE
MAGESTIC_REDI_2233	v1.3	batch2	SNV	chrXVI	+	16501	16500	A	G	15.97	16	CE	CE
MAGESTIC_REDI_2235	v1.3	batch2	SNV	chrXIV	-	377028	377031	A	G	1.32	0	UN	UN
MAGESTIC_REDI_2236	v1.3	batch2	MNV	chrI	-	29446	29441	CTTGACCAAATTTTTACTCGTGAA	TTTGACCAGATTTTTACTTGTCG	1.08	0	UN	UN
MAGESTIC_REDI_2237	v1.3	batch2	SNV	chrV	+	488528	488527	T	G	17.09	21	CE	CE
MAGESTIC_REDI_2238	v1.3	batch2	MNV	chrVI	+	191800	191793	TACAAAAGGG	CGCAAAGGGC	4.2	2	CE	CE
MAGESTIC_REDI_2240	v1.3	batch2	MNV	chrX	+	25166	25145	AATAAGTTCGTACTTGCATTTTGGGTTTTCA	GATAAGTTCATACTTACATTCAGGACTTTCG	1.57	5	NE	NE
MAGESTIC_REDI_2243	v1.3	batch2	INDEL	chrI	-	189767	189770	CACCCC	C	14.72	0	DEL	SV
MAGESTIC_REDI_2244	v1.3	batch2	SNV	chrIX	-	278368	278371	G	A	5.05	3	CE	CE
MAGESTIC_REDI_2245	v1.3	batch2	SNV	chrVIII	-	511863	511866	C	T	2.48	0	UN	UN
MAGESTIC_REDI_2246	v1.3	batch2	MNV	chrXV	+	416123	416118	TATAT	CATAG	1.31	0	UN	UN
MAGESTIC_REDI_2248	v1.3	batch2	SNV	chrII	-	368492	368496	C	T	6.06	4	CE	CE
MAGESTIC_REDI_2249	v1.3	batch2	SNV	chrXI	-	25382	25386	G	A	12.13	5	CE	CE
MAGESTIC_REDI_2250	v1.3	batch2	MNV	chrIX	+	226390	226378	TGTTGAAAGT	CCAAGAGGAA	1.64	0	UN	UN
MAGESTIC_REDI_2251	v1.3	batch2	MNV	chrXV	+	31225	31204	CAGTGGCGGAGGATGAACCGGAGGCGGAT	TAATGGCGGTGGATGAACCTGAGGCGGAG	43.88	4	DEL	SV
MAGESTIC_REDI_2252	v1.3	batch2	SNV	chrII	+	745194	745192	C	G	118.88	77	CE	CE
MAGESTIC_REDI_2254	v1.3	batch2	SNV	chrIV	+	1473920	1473918	A	G	4.28	1	UN	UN
MAGESTIC_REDI_2255	v1.3	batch2	MNV	chrVIII	-	93837	93839	GTTAAGCATTGCAATGAAA	ATTGAGCATGGCAATGAAG	4.8	3	IE	IE
MAGESTIC_REDI_2257	v1.3	batch2	MNV	chrXV	-	889458	889462	ACTAGTA	GCTAGTT	1.22	2	CE	CE
MAGESTIC_REDI_2263	v1.3	batch2	SNV	chrII	+	372729	372730	G	A	2.73	2	CE	CE
MAGESTIC_REDI_2267	v1.3	batch2	SNV	chrX	-	431672	431673	C	A	3.05	1	UN	UN
MAGESTIC_REDI_2268	v1.3	batch2	SNV	chrIV	+	384606	384607	G	A	2.12	2	CE	CE
MAGESTIC_REDI_2269	v1.3	batch2	SNV	chrIV	+	950586	950587	G	A	34.87	43	CE	CE
MAGESTIC_REDI_2270	v1.3	batch2	SNV	chrXV	+	604520	604521	G	C	1.54	2	CE	CE
MAGESTIC_REDI_2271	v1.3	batch2	SNV	chrXVI	+	603615	603616	G	A	1.43	0	UN	UN
MAGESTIC_REDI_2272	v1.3	batch2	SNV	chrX	-	58201	58202	C	A	5.09	7	CE	CE
MAGESTIC_REDI_2273	v1.3	batch2	SNV	chrIV	+	79320	79321	G	A	3.77	3	CE	CE
MAGESTIC_REDI_2275	v1.3	batch2	SNV	chrII	-	517409	517410	C	T	14.26	6	CE	CE
MAGESTIC_REDI_2276	v1.3	batch2	SNV	chrXIII	+	870893	870894	G	A	4.6	8	CE	CE
MAGESTIC_REDI_2278	v1.3	batch2	SNV	chrVII	+	305927	305928	G	C	15.72	9	NE	NE
MAGESTIC_REDI_2279	v1.3	batch2	SNV	chrXIII	-	584327	584328	C	T	7.06	11	CE	CE
MAGESTIC_REDI_2280	v1.3	batch2	MNV	chrXV	-	517419	517410	CTACTGGAACC	GTACTGGAACT	2.49	2	CE	CE
MAGESTIC_REDI_2281	v1.3	batch2	SNV	chrV	+	356078	356079	G	T	4.09	2	CE	CE
MAGESTIC_REDI_2283	v1.3	batch2	SNV	chrXII	-	115485	115486	C	T	4.24	2	NE	NE
MAGESTIC_REDI_2284	v1.3	batch2	SNV	chrXII	-	904001	904002	C	T	4.16	2	CE + SE	CE
MAGESTIC_REDI_2285	v1.3	batch2	SNV	chrIV	-	1337683	1337684	C	G	1.78	2	CE	CE
MAGESTIC_REDI_2287	v1.3	batch2	SNV	chrX	-	706198	706199	C	T	2.96	0	UN	UN
MAGESTIC_REDI_2288	v1.3	batch2	SNV	chrXIII	-	912462	912463	C	G	24	17	NE	NE
MAGESTIC_REDI_2289	v1.3	batch2	SNV	chrIV	-	1486165	1486166	C	T	4.04	3	CE	CE
MAGESTIC_REDI_2290	v1.3	batch2	SNV	chrXIII	-	372300	372301	C	T	2.1	1	UN	UN
MAGESTIC_REDI_2291	v1.3	batch2	SNV	chrVII	+	66604	66605	G	A	2.43	3	CE	CE
MAGESTIC_REDI_2292	v1.3	batch2	SNV	chrXV	-	202367	202368	C	T	5.85	1	UN	UN
MAGESTIC_REDI_2293	v1.3	batch2	SNV	chrVI	+	212246	212247	G	A	15.77	17	CE	CE
MAGESTIC_REDI_2294	v1.3	batch2	SNV	chrVI	-	175521	175522	C	T	2.58	0	UN	UN
MAGESTIC_REDI_2295	v1.3	batch2	SNV	chrXI	+	274154	274155	G	A	5.58	7	CE	CE
MAGESTIC_REDI_2296	v1.3	batch2	SNV	chrXI	+	544855	544856	G	T	5.11	4	CE	CE
MAGESTIC_REDI_2297	v1.3	batch2	SNV	chrXVI	+	939488	939489	G	C	4.06	4	CE	CE
MAGESTIC_REDI_2298	v1.3	batch2	SNV	chrXVI	+	921983	921984	G	A	8.84	13	CE	CE
[truncated: 262 more rows]

## Sheet: Table S2
Table S2. Annotation of homologous sequence pairs at SV breakpoints.
strain_id	SV_outcome*	chromosome	PAM_position	perfect_homology_length♱	homology_start_at_target_chr	homology_end_at_target_chr	template_chr	homology_start_at_template_chr	homology_end_at_template_chr	LD_size
MAGESTIC_REDI_110	SV	chrVII	111612	/	/	/	/	/	/	/		*:FR: fragmental replacement
MAGESTIC_REDI_1113	DEL	chrI	206041	/	/	/	/	/	/	270		TR: telomeric replacement
MAGESTIC_REDI_1122	DEL	chrII	428056	71	427999	428070	chrII	429849	429920	1850		LD: large deletion
MAGESTIC_REDI_1200	TR	chrVIII	5889	/	/	/	/	/	/	/		FR/TR: ambiguous replacement event near the telomeric end
MAGESTIC_REDI_1282	DEL	chrII	212811	26	212777	212803	chrII	212822	212848	45		SV: ambiguous structural variants; cannot determine variant type (e.g. sequencing depth depletion without reads mapping to junctions)
MAGESTIC_REDI_130	FR	chrXII	1064276	6	1064269	1064275	chrX	7779	7773	/
MAGESTIC_REDI_1362	DEL	chrIX	137688	13	137669	137682	chrIX	137687	137700	18		♱: perfect homology length is defined as the matched sequences flanking SV breakpoint (first SNP mapped to the target)
MAGESTIC_REDI_137	FR	chrXIV	751270	19	750582	750601	chrX	15892	15873	/		"/' denotes cases where SV breakpoint cannot be clearly mapped
MAGESTIC_REDI_1380	DEL	chrI	206041	28	205854	205882	chrI	206394	206422	541
MAGESTIC_REDI_1407	TR	chrVII	9818	43	11455	11498	chrXV	1069896	1069853	/
MAGESTIC_REDI_1410	DEL	chrVII	877199	22	877162	877184	chrVII	877210	877232	48
MAGESTIC_REDI_1428	DEL	chrII	428056	91	427897	427988	chrII	429747	429838	1850
MAGESTIC_REDI_1509	FR/TR	chrXV	15081	/	/	/	/	/	/	/
MAGESTIC_REDI_1516	FR	chrX	727613	/	/	/	/	/	/	/
MAGESTIC_REDI_1528	FR	chrXV	1070812	18	1070814	1070832	chrVII	10537	10519	/
MAGESTIC_REDI_1532	DEL	chrIV	1162502	/	/	/	/	/	/	3349
MAGESTIC_REDI_1541	DEL	chrIV	1161883	61	1159996	1160057	chrIV	1163345	1163406	3349
MAGESTIC_REDI_1552	DEL	chrIII	249333	13	249315	249328	chrIII	249339	249352	24
MAGESTIC_REDI_1554	TR	chrXIV	757064	/	/	/	/	/	/	/
MAGESTIC_REDI_1557	FR/TR	chrXII	1064276	6	1064269	1064275	chrX	7779	7773	/
MAGESTIC_REDI_156	DEL	chrVII	111612	23	111534	111557	chrVII	114990	115013	3456
MAGESTIC_REDI_1560	DEL	chrI	187420	15	187385	187400	chrI	188473	188488	1087
MAGESTIC_REDI_1563	DEL	chrVIII	287674	15	287101	287116	chrVIII	290933	290948	3832
MAGESTIC_REDI_1566	FR/TR	chrX	25428	/	/	/	/	/	/	/
MAGESTIC_REDI_1595	FR	chrVI	20766	/	/	/	/	/	/	/
MAGESTIC_REDI_1598	TR	chrIX	435830	/	/	/	/	/	/	/
MAGESTIC_REDI_1603	FR	chrII	428056	/	/	/	/	/	/	/
MAGESTIC_REDI_1616	FR/TR	chrVII	1081246	/	/	/	/	/	/	/
MAGESTIC_REDI_1654	FR	chrI	187796	/	/	/	/	/	/	/
MAGESTIC_REDI_172	SV	chrIX	19590	/	/	/	/	/	/	/
MAGESTIC_REDI_1750	FR/TR	chrVII	1083284	/	/	/	/	/	/	/
MAGESTIC_REDI_1766	FR/TR	chrVII	1083432	/	/	/	/	/	/	/
MAGESTIC_REDI_1771	DEL	chrI	187420	17	187403	187420	chrI	189197	189214	1794
MAGESTIC_REDI_1793	DEL	chrIV	1161885	106	1160572	1160678	chrIV	1163921	1164027	3349
MAGESTIC_REDI_1820	TR	chrIX	435817	35	433928	433963	chrX	9139	9104	/
MAGESTIC_REDI_1821	DEL	chrXIII	908616	8	908519	908527	chrXIII	908624	908632	105
MAGESTIC_REDI_1855	FR	chrXVI	483966	73	485174	485247	chrVII	480422	480349	/
MAGESTIC_REDI_1868	FR/TR	chrXV	24649	21	25218	25239	chrX	19441	19462	/
MAGESTIC_REDI_1914	DEL	chrI	12557	18	12547	12565	chrI	12595	12613	48
MAGESTIC_REDI_1921	TR	chrIX	438929	/	/	/	/	/	/	/
MAGESTIC_REDI_1962	TR	chrXV	17032	/	/	/	/	/	/	/
MAGESTIC_REDI_1966	FR/TR	chrV	554156	/	/	/	/	/	/	/
MAGESTIC_REDI_1970	SV	chrI	206041	/	/	/	/	/	/	/
MAGESTIC_REDI_198	FR	chrIV	651665	/	/	/	/	/	/	/
MAGESTIC_REDI_1981	SV	chrVII	111612	/	/	/	/	/	/	/
MAGESTIC_REDI_1991	FR/TR	chrX	25167	/	/	/	/	/	/	/
MAGESTIC_REDI_2003	FR	chrI	204124	/	/	/	/	/	/	/
MAGESTIC_REDI_2013	FR	chrVII	1082936	14	1082924	1082938	chrVI	6231	6217	/
MAGESTIC_REDI_2029	DEL	chrII	212811	26	212777	212803	chrII	212822	212848	45
MAGESTIC_REDI_2059	DEL	chrXV	31198	14	31121	31135	chrXV	31262	31276	141
MAGESTIC_REDI_2115	DEL	chrI	187420	15	187385	187400	chrI	188473	188488	1088
MAGESTIC_REDI_2168	FR	chrVIII	527439	/	/	/	/	/	/	/
MAGESTIC_REDI_2178	FR	chrXIV	600944	34	600940	600974	chrXIV	571311	571277	/
MAGESTIC_REDI_2243	DEL	chrI	189767	22	189780	189802	chrI	187460	187482	2320
MAGESTIC_REDI_2251	DEL	chrXV	31225	15	31245	31260	chrXV	30987	31002	258
MAGESTIC_REDI_2381	DEL	chrXV	31225	15	31245	31260	chrXV	30948	30963	297
MAGESTIC_REDI_2397	DEL	chrXV	31225	/	/	/	/	/	/	/
MAGESTIC_REDI_2398	FR	chrXII	1063490	/	/	/	/	/	/	/
MAGESTIC_REDI_242	SV	chrI	206041	/	/	/	/	/	/	/
MAGESTIC_REDI_2427	DEL	chrXV	31225	15	31245	31260	chrXV	30987	31002	258
MAGESTIC_REDI_2461	DEL	chrII	618846	/	/	/	/	/	/	20
MAGESTIC_REDI_2466	DEL	chrXV	31225	15	31245	31260	chrXV	30987	31002	258
MAGESTIC_REDI_2474	FR	chrI	204119	/	/	/	/	/	/	/
MAGESTIC_REDI_2475	FR	chrI	27351	/	/	/	/	/	/	/
MAGESTIC_REDI_2486	DEL	chrXV	31225	15	31245	31260	chrXV	30948	30963	297
MAGESTIC_REDI_2493	DEL	chrXIII	910354	23	910385	910408	chrXIII	910322	910345	63
MAGESTIC_REDI_2496	FR	chrVII	386565	43	386513	386556	chrII	660929	660886	/
MAGESTIC_REDI_2540	DEL	chrXV	31225	/	/	/	/	/	/	/
MAGESTIC_REDI_2562	DEL	chrXI	20287	/	/	/	/	/	/	/
MAGESTIC_REDI_2563	DEL	chrXV	31225	15	31245	31260	chrXV	31026	31041	219
MAGESTIC_REDI_257	FR	chrIX	437917	8	437893	437901	chrVII	1082443	1082451	/
MAGESTIC_REDI_319	FR	chrXIV	751270	48	751259	751307	chrX	15215	15167	/
MAGESTIC_REDI_366	DEL	chrII	428056	34	427777	427811	chrII	429627	429661	1850
MAGESTIC_REDI_397	DEL	chrII	428056	34	427777	427811	chrII	429627	429661	1850
MAGESTIC_REDI_411	DEL	chrIV	383998	70	383372	383442	chrIV	383924	383994	552
MAGESTIC_REDI_424	FR/TR	chrII	806265	/	/	/	/	/	/	/
MAGESTIC_REDI_605	DEL	chrVIII	293483	/	/	/	/	/	/	3759
MAGESTIC_REDI_643	DEL	chrII	428056	34	427777	427811	chrII	429627	429661	1850
MAGESTIC_REDI_653	FR	chrVIII	526006	13	525956	525969	chrI	218696	218709	/
MAGESTIC_REDI_720	DEL	chrIV	383447	29	383364	383393	chrIV	384348	384377	984
MAGESTIC_REDI_761	FR/TR	chrVII	1083432	/	/	/	/	/	/	/
MAGESTIC_REDI_768	FR	chrXIV	751918	28	752229	752257	chrIX	14217	14189	/
MAGESTIC_REDI_785	FR	chrVIII	527400	7	527399	527406	chrVIII	539799	539806	/
MAGESTIC_REDI_806	DEL	chrII	212879	6	212887	212893	chrII	212842	212848	45
MAGESTIC_REDI_868	DEL	chrIV	759715	/	/	/	/	/	/	/
MAGESTIC_REDI_877	FR	chrXIV	751270	9	750481	750490	chrIX	16010	16001	/
MAGESTIC_REDI_924	FR	chrIX	437932	22	437940	437962	chrVIII	6640	6618	/
MAGESTIC_REDI_933	DEL	chrI	12557	12	12725	12737	chrI	12485	12497	239
MAGESTIC_REDI_95	DEL	chrVII	877199	22	877210	877232	chrVII	877162	877184	48
MAGESTIC_REDI_983	FR/TR	chrIX	20721	/	/	/	/	/	/	/
MAGESTIC_REDI_998	FR/TR	chrVI	14637	37	14597	14634	chrXV	1912	1949	/

## Sheet: Table S3
Table S3. Summary of editing outcomes at 654 potential off-target sites with <=3 mismatches.
clone_id	off_target_sequence	mismatch	chr	strand	coord	distance_to_primary_target	site_coverage	SV_prescreen (Reason*)	off_target_outcome	on_target_outcome	is_part_of_on_target_SV	Note
MAGESTIC_REDI_10	AGAaGAAaTCTCAACaGCAGAGG	3	chrIV	+	1503853	39	0.91		UN	UN				*: prescreen of candidate SV via three approaches
MAGESTIC_REDI_10	AGAGGAAGTCTCAgCaGCAGAGG	2	chrIV	+	1503889	3	0		UN	UN				SVABA: candidate deletions or translocations detected at target site by the SVABA software
MAGESTIC_REDI_10	AGAaGAAGTCTCAACaGCAGAGG	2	chrIV	+	1503925	33	0		UN	UN				CNV: copy number loss detected (see Supplementary notes)
MAGESTIC_REDI_10	AGAGGAAGTCTCAACaGCAGAGG	1	chrIV	+	1503943	51	0		UN	UN				GATK: unintended SNPs/indels detected within 200bp region of the targeted site by GATK4
MAGESTIC_REDI_10	AGAGGAAGTCTCAACaGCAGAGG	1	chrIV	+	1503961	69	0		UN	UN
MAGESTIC_REDI_10	AGAGGAAGTCTCAgCaGCAGAGG	2	chrIV	+	1503979	87	0		UN	UN
MAGESTIC_REDI_1013	GTTGCTGCTaTtTTTTcTGTTGG	3	chrXV	+	134771	/	3		NE	UN
MAGESTIC_REDI_1016	GGCCtTgATGCAtTCAAAATTGG	3	chrIII	+	311820	/	8.3	Y (SVABA)	NE	CE
MAGESTIC_REDI_1025	TAATAAaaCgGTCATGGATAAGG	3	chrVII	+	608797	/	0		UN	UN
MAGESTIC_REDI_1038	TGTTGTTACtGTTAtATTgACGG	3	chrXIV	-	603694	/	8.3		NE	CE
MAGESTIC_REDI_1039	ATTGGtGAAATTTTTcCaAAAGG	3	chrXII	-	317098	/	14.35		NE	NE
MAGESTIC_REDI_104	AAGAttGAAAAcTGCACAATTGG	3	chrVII	+	460006	/	6.17		NE	NE
MAGESTIC_REDI_105	TTtTTGTTTTTGTTTTgTTtTGG	3	chrV	+	192691	/	3		NE	UN
MAGESTIC_REDI_105	TTATTtTTTTTtTTTTtTTCAGG	3	chrVII	+	1081036	/	1.87	Y (CNV)	NE	UN
MAGESTIC_REDI_105	TTATTGTTTTTGTTTTaTTaCGG	2	chrXII	-	374325	/	2		NE	UN
MAGESTIC_REDI_1066	TGTGtATTtCCAgATTTTTGGGG	3	chrXIII	-	537247	/	4		NE	NE
MAGESTIC_REDI_1066	TGTGCATTcCCATATTcTcGAGG	3	chrXV	+	664362	/	2		NE	NE
MAGESTIC_REDI_107	GAAaAAtAAgACAAAAAAAAAGG	3	chrII	+	730274	/	1		NE	NE
MAGESTIC_REDI_107	GAAaAAaAAAAaAAAAAAAAGGG	3	chrIII	-	101873	/	0		UN	NE
MAGESTIC_REDI_107	GAgTAAgAAAAgAAAAAAAAAGG	3	chrIX	-	254901	/	0		UN	NE
MAGESTIC_REDI_107	GAAaAAaAAAAaAAAAAAAAAGG	3	chrVIII	+	125831	/	0		UN	NE
MAGESTIC_REDI_107	GAAaAAgAAAAaAAAAAAAAGGG	3	chrXII	+	646378	111044	4.35		NE	NE
MAGESTIC_REDI_107	GAAgAAaAAAAtAAAAAAAAAGG	3	chrXIII	+	605846	/	1.61	Y (CNV)	NE	NE
MAGESTIC_REDI_107	GAAaAAaAAAAaAAAAAAAAAGG	3	chrXIII	-	874557	/	0.91	Y (CNV)	UN	NE
MAGESTIC_REDI_107	aAAaAACAAAAaAAAAAAAAAGG	3	chrXIII	-	921416	/	3.83		NE	NE
MAGESTIC_REDI_1074	AAGAATAGCAgAAGtGCAGaGGG	3	chrVII	+	1070468	/	2.26		NE	UN
MAGESTIC_REDI_1085	TTGGTACCACTTGTTtATgGAGG	2	chrIX	-	19988	/	7.22	Y (CNV)	NE	CE
MAGESTIC_REDI_1085	TTGGTACCACTTGTTGATtGAGG	1	chrVIII	+	288286	/	7.26		NE	CE
MAGESTIC_REDI_1085	TTGGTACCACTTGTTGATcGAGG	1	chrVIII	+	292118	/	0	Y (CNV)	DEL	CE	No	Off-target SV
MAGESTIC_REDI_1086	TCCAAATCgAACgAAcTACTTGG	3	chrXI	-	559622	/	16	Y (CNV)	NE	NE
MAGESTIC_REDI_1099	tGCTcTtCTTCTAGAAGATCTGG	3	chrV	-	508374	25856	3		NE	CE
MAGESTIC_REDI_11	AAGGGTTTTTCAAGGcACCCCGG	1	chrIII	+	307445	/	0.22	Y (CNV)	NE	UN
MAGESTIC_REDI_11	AAGGGTTTTTCAAGGcACCtCGG	2	chrIX	-	9486	/	2.35		NE	UN
MAGESTIC_REDI_11	AAGGGTTTTTCAAGGcACCtCGG	2	chrX	-	9469	/	5.48		NE	UN
MAGESTIC_REDI_11	AAGGGTTTTTCAAGGcACCCCGG	1	chrXII	-	13777	1048808	1.52	Y (GATK,CNV)	FR	UN	No	Off-target SV
MAGESTIC_REDI_11	AAGGGgTTTTCAAGGcACCtCGG	3	chrXIV	+	781562	/	3		NE	UN
MAGESTIC_REDI_110	tTAGAGGAAGCtGAAATgCAAGG	3	chrIV	-	520371	/	2.09		NE	SV
MAGESTIC_REDI_110	GTAGtGGAAGCtGAAATtCAGGG	3	chrVI	+	100687	/	1.09		NE	SV
MAGESTIC_REDI_110	tTAGAGGAAGCtGAAATgCAAGG	3	chrX	+	540874	/	0	Y (CNV)	UN	SV
MAGESTIC_REDI_110	tTAGAGaAAGCtGAAATACAAGG	3	chrXI	+	162946	/	3.39		NE	SV
MAGESTIC_REDI_110	tTAGAGGAAGCtGAAATgCAAGG	3	chrXII	-	818271	/	15.91	Y (SVABA)	NE	SV
MAGESTIC_REDI_110	tTAGAGGAAGCtGAAATgCAAGG	3	chrXV	-	113492	/	1	Y (CNV)	NE	SV
MAGESTIC_REDI_1102	tACAATGGAAATATTTaTaGGGG	3	chrVI	-	197589	/	3.61		NE	CE
MAGESTIC_REDI_1110	TTAAGAtCAaATTTATTAcCCGG	3	chrXVI	+	614648	/	0		UN	IE
MAGESTIC_REDI_1113	ACCgTTGGTTCCAGTgATGGTGG	2	chrI	+	25442	180599	13.91	Y (GATK,SVABA)	UN	DEL
MAGESTIC_REDI_1113	gCCgTTGGTTCCAGTAATGGTGG	2	chrI	-	205905	136	3.35	Y (CNV,SVABA)	DEL	DEL	Yes
MAGESTIC_REDI_1113	ACCgTTGGTTCCAGTgATGGTGG	2	chrI	-	206310	269	0.13	Y (GATK,CNV,SVABA)	DEL	DEL	Yes
MAGESTIC_REDI_1113	ACCgTTGGTaCCAGTgATGGTGG	3	chrVIII	-	526679	/	12.52	Y (SVABA)	NE	DEL
MAGESTIC_REDI_1113	ACCgTTGGTaCCAGTgATGGTGG	3	chrVIII	-	526949	/	20.22	Y (SVABA)	NE	DEL
MAGESTIC_REDI_1115	cTGCTCCcTCAAATTTAGcTTGG	3	chrXII	-	45083	/	1		NE	CE
MAGESTIC_REDI_1122	CTAAACTtTTTGACCACCGCTGG	1	chrII	-	429905	1849	7.7	Y (CNV,SVABA)	DEL	DEL	Yes
MAGESTIC_REDI_1122	CTAAAtTATTTGACaACtGCTGG	3	chrIV	-	408808	/	8.04		NE	DEL
MAGESTIC_REDI_1126	TTTTGAACCGTGTattCAAAAGG	3	chrIV	+	798038	/	2		NE	NE
MAGESTIC_REDI_1129	TCATCTGCTGTCAGCGTtGTCGG	1	chrXVI	-	15416	/	9	Y (GATK,SVABA)	FR	CE + SE	No	Off-target SV
MAGESTIC_REDI_1134	CCACAAgCTTTTTAGTTCgGTGG	2	chrXI	-	627705	/	5		NE	NE
MAGESTIC_REDI_1154	TAATcAAaGTAACTCAAAAAAGG	2	chrIV	+	340572	/	0	Y (CNV)	UN	CE
MAGESTIC_REDI_1154	aAATGAAGGTgACgCAAAAAAGG	3	chrVIII	-	280071	/	2.22		NE	CE
MAGESTIC_REDI_1156	tAAATTTTGtAGAATgTGATTGG	3	chrI	-	79460	/	6		NE	CE
MAGESTIC_REDI_1175	cTCATCCTCCGCCACTGAATCGG	1	chrXV	-	31134	64	0	Y (CNV)	UN	UN
MAGESTIC_REDI_1176	CcTTCgAAATCAAATGTtAAAGG	3	chrXVI	-	380803	/	0		UN	CE
MAGESTIC_REDI_118	AAAAAAAaAAAGaAAAGAAtTGG	3	chrIX	-	183239	/	0		UN	CE
MAGESTIC_REDI_1180	AACAAtgAGAAAAAAAAAAtAGG	3	chrII	-	137518	/	2		NE	NE
MAGESTIC_REDI_1180	AACAAtCAtcAAAAAAAAACAGG	3	chrIV	-	592190	/	1.43		NE	NE
MAGESTIC_REDI_1180	gACAACCtGAAAAAAAAAtCTGG	3	chrVII	+	176916	/	4.61		NE	NE
MAGESTIC_REDI_1180	AACAACCAaAAtAAAAAAAaAGG	3	chrVII	-	698416	/	0	Y (CNV)	UN	NE
MAGESTIC_REDI_1185	cTtTGAcTAAGTCTCAAAAGCGG	3	chrIV	-	1409326	/	9.87		NE	CE
MAGESTIC_REDI_1200	AACCAAGTTACTTcCcAATGTGG	2	chrII	+	811968	/	62.17		NE	TR
MAGESTIC_REDI_1200	AACCAAGTTACTTcCcAATGTGG	2	chrIV	-	1294	/	52.7		NE	TR
MAGESTIC_REDI_1200	AACCAAGTTACTTcCcAATGTGG	2	chrX	+	744488	/	39.52		NE	TR
MAGESTIC_REDI_1200	AACCAAGTTACTTcCcAATGTGG	2	chrXIII	-	6731	/	47.17		NE	TR
MAGESTIC_REDI_1200	AACCAAGTTACTTcCcAATGTGG	2	chrXIV	-	7818	/	44.3	Y (SVABA)	NE	TR
MAGESTIC_REDI_1206	ATtTCCTTTTTCGTCTATTGGGG	1	chrXV	-	699077	/	6.3	Y (GATK)	FR	CE	No	Off-target SV
MAGESTIC_REDI_1207	CAAAAaAATcTTGgACAACATGG	3	chrVII	-	772770	/	12.96		NE	CE
MAGESTIC_REDI_123	TTAGgaTGCgCTTGTTCATGCGG	3	chrXI	-	96918	/	1.43	Y (CNV,SVABA)	NE	UN
MAGESTIC_REDI_1254	TCCTcAATTTTGAAAAaTTTAGG	2	chrII	+	793715	/	4.3	Y (CNV)	NE	NE
MAGESTIC_REDI_1272	GGATGAgGAtgATGAAAATGAGG	3	chrVII	-	529978	/	4.52		NE	CE
MAGESTIC_REDI_1272	tGATGAcGAGAATGAAAATaGGG	3	chrXIV	+	450262	/	11.39		NE	CE
MAGESTIC_REDI_1274	TGCTTCATCACCAttACTAtTGG	3	chrVII	-	251530	/	10.7		NE	CE + SE
MAGESTIC_REDI_1275	cTCATCCTCCGCCACTGAATCGG	1	chrXV	-	31134	64	0	Y (CNV)	DEL	UN	Yes
MAGESTIC_REDI_1283	CCTTgAGAAgAAAAAATGAgAGG	3	chrVII	+	419270	/	3.17		NE	CE
MAGESTIC_REDI_1285	GATtTCCTTTTTCGTCTATTGGG	1	chrXV	-	699078	/	6.65		NE	NE
MAGESTIC_REDI_1291	TCTTAAAAAaTTTTCTAaGgCGG	3	chrX	+	134388	/	5.61		NE	CE
MAGESTIC_REDI_1304	TGcAGATttTTCAATCCAACGGG	3	chrXV	-	386561	/	3.57		NE	CE + SE
MAGESTIC_REDI_1305	TATTGACAGAGggGTAaGTGGGG	3	chrIII	-	206012	/	0.39		UN	CE
MAGESTIC_REDI_1306	TGcAGATttTTCAATCCAACGGG	3	chrXV	-	386561	/	0	Y (CNV)	UN	CE
MAGESTIC_REDI_1338	CCAAAAGaCTACTATcTTCaTGG	3	chrVIII	+	232422	/	22.61	Y (SVABA)	NE	CE
MAGESTIC_REDI_1349	TCTTGCAGAGAAGGTaAtAgAGG	3	chrXVI	-	680562	/	1.83		NE	CE
MAGESTIC_REDI_1357	tCATTTCTTgATGAaACTCATGG	3	chrIX	+	17778	/	8		NE	CE
MAGESTIC_REDI_1357	tCATTTCTTgATGAaACTCATGG	3	chrX	+	17761	7586	6.52		NE	CE
MAGESTIC_REDI_1357	tCATTTCTTgATGAaACTCATGG	3	chrXV	+	23519	/	6.35	Y (CNV)	NE	CE
MAGESTIC_REDI_1362	aTTGGAGTTtGAATTAGAAaTGG	3	chrXIII	+	345785	/	4.09		NE	DEL
MAGESTIC_REDI_1367	TTCCAAATgaAACAAgATACGGG	3	chrXII	-	605071	149249	9.65		NE	UN
MAGESTIC_REDI_137	gCCAAAcAaACAACCAGTTCTGG	3	chrIX	-	15218	/	4		NE	FR
MAGESTIC_REDI_137	gCCAAAcAaACAACCAGTTCTGG	3	chrX	-	15201	/	3.65		NE	FR
MAGESTIC_REDI_1373	AtTACGCTAGACGTTGcCGATGG	2	chrXIII	-	908155	109	47.74	Y (GATK,SVABA)	UN	UN
MAGESTIC_REDI_1373	ACTACGCTAGACGTTGcCaATGG	2	chrXIII	-	908227	37	28.3	Y (GATK,SVABA)	UN	UN
MAGESTIC_REDI_1373	ACTgaGCTAGAtGTTGACGATGG	3	chrXIII	-	908299	35	23.48	Y (GATK,SVABA)	UN	UN
MAGESTIC_REDI_1373	ACTACGCTAGACGTTGcCaATGG	2	chrXIII	-	908371	107	61.61	Y (GATK,SVABA)	UN	UN
MAGESTIC_REDI_1373	ACTgaGCTAGAtGTTGACGATGG	3	chrXIII	-	908407	143	67.91	Y (SVABA)	UN	UN
MAGESTIC_REDI_1373	ACTACGCTAGACGTTGcCaATGG	2	chrXIII	-	908479	215	83	Y (SVABA)	UN	UN
MAGESTIC_REDI_1373	ACTgaGCTAGAtGTTGACGATGG	3	chrXIII	-	908515	251	83.78	Y (SVABA)	UN	UN
MAGESTIC_REDI_1373	ACTgaGCTAGAtGTTGACGATGG	3	chrXIII	-	908551	287	72.74	Y (SVABA)	UN	UN
MAGESTIC_REDI_1373	ACTgaGCTAGACGTTGACGATGG	2	chrXIII	-	908587	323	63.96	Y (SVABA)	UN	UN
MAGESTIC_REDI_1376	CGTATgaATAAAAAAAcAATCGG	3	chrV	+	113232	/	2		NE	CE
MAGESTIC_REDI_1380	ACCgTTGGTTCCAGTgATGGTGG	2	chrI	+	25442	180599	15.52	Y (GATK,CNV,SVABA)	NE	DEL
MAGESTIC_REDI_1380	gCCgTTGGTTCCAGTAATGGTGG	2	chrI	-	205905	136	5.83	Y (GATK,CNV,SVABA)	DEL	DEL	Yes
MAGESTIC_REDI_1380	ACCgTTGGTTCCAGTgATGGTGG	2	chrI	-	206310	269	0	Y (GATK,CNV,SVABA)	DEL	DEL	Yes
MAGESTIC_REDI_1380	ACCgTTGGTaCCAGTgATGGTGG	3	chrVIII	-	526679	/	30.43	Y (SVABA)	NE	DEL
MAGESTIC_REDI_1380	ACCgTTGGTaCCAGTgATGGTGG	3	chrVIII	-	526949	/	26.87	Y (SVABA)	NE	DEL
MAGESTIC_REDI_1403	AAaGAAAAgGCTaAAAAAAAAGG	3	chrII	-	462747	/	3.09		NE	CE + SE
MAGESTIC_REDI_1403	ttGGAAAAAGCTgAAAAAAAAGG	3	chrVII	-	883995	/	5.96		NE	CE + SE
MAGESTIC_REDI_1404	GATcCTTCATTTTtGATGAaAGG	3	chrXVI	+	271366	/	4		NE	CE + SE
MAGESTIC_REDI_1407	AATGGCCCCTAAcAAAAAgATGG	2	chrIV	+	1151693	/	0	Y (CNV)	UN	TR
MAGESTIC_REDI_1410	TTCTTCCACTGTGTCtTCCTCGG	1	chrVII	-	877174	25	31.83	Y (GATK,SVABA)	DEL	DEL	Yes
MAGESTIC_REDI_1410	gTCTTCCACTGTaTCtTCCTCGG	3	chrVII	-	877222	23	19.13	Y (GATK,SVABA)	DEL	DEL	Yes
MAGESTIC_REDI_1411	CACGACGAATcTTAGAtAAcTGG	3	chrXVI	-	405590	/	2		NE	CE
MAGESTIC_REDI_1428	CTAAACTtTTTGACCACCGCTGG	1	chrII	-	429905	1849	35.78	Y (GATK,CNV)	DEL	DEL	Yes
MAGESTIC_REDI_1428	CTAAAtTATTTGACaACtGCTGG	3	chrIV	-	408808	/	25.3	Y (SVABA)	NE	DEL
MAGESTIC_REDI_1452	CATGTCATAGttgAAATCAACGG	3	chrXII	+	514110	/	27.78		NE	NE
MAGESTIC_REDI_147	gCCAAAcAaACAACCAGTTCTGG	3	chrIX	-	15218	/	4.04		NE	UN
MAGESTIC_REDI_147	gCCAAAcAaACAACCAGTTCTGG	3	chrX	-	15201	/	3.91		NE	UN
MAGESTIC_REDI_1482	aGCGGAAGGTGCGGaAGgTGCGG	3	chrXI	+	68342	39	6.96	Y (GATK,SVABA)	NE	CE
MAGESTIC_REDI_1482	TGCGGAAGGTGCGGaAGgTGCGG	2	chrXI	+	68351	30	8.65	Y (GATK,SVABA)	NE	CE
MAGESTIC_REDI_1483	TATGAGTaATGgGAgGGTAACGG	3	chrXI	-	224	/	6.04		NE	CE + SE
MAGESTIC_REDI_1489	TTaAGAAATcTTCaTTTATACGG	3	chrXI	-	489401	/	1.35		NE	NE
MAGESTIC_REDI_1490	ATgCCATACAGTTTATtGGAAGG	2	chrXIII	-	681775	/	3.57		NE	CE
MAGESTIC_REDI_15	AAAAATTaaaAAAAAAAAGAAGG	3	chrIV	+	370870	/	0		UN	UN
MAGESTIC_REDI_15	AAAgATTTTcAAAAAAAAtATGG	3	chrV	+	443181	/	0		UN	UN
MAGESTIC_REDI_1513	cATTTTCTTcAAcAAAAAAAAGG	3	chrIV	+	148681	/	17		NE	UN
MAGESTIC_REDI_1513	AATTTTCTTAccAAAAAAAcTGG	3	chrVI	-	200591	/	0		UN	UN
MAGESTIC_REDI_1513	ttTTTTCTgAAAAAAAAAAATGG	3	chrXI	+	285010	/	8.52	Y (GATK)	NE	UN
MAGESTIC_REDI_1513	AcTTTTtTaAAAAAAAAAAATGG	3	chrXV	-	662013	/	5.13		NE	UN
MAGESTIC_REDI_1513	AAaTTcCTTgAAAAAAAAAATGG	3	chrXVI	+	846950	17252	5.09		NE	UN
MAGESTIC_REDI_1524	AAAgAacTAGTTCAAAGAAAAGG	3	chrII	-	421131	/	14.43		NE	NE
MAGESTIC_REDI_1548	aGTTCATCTcTCATTTCCgGAGG	3	chrVII	-	683809	/	5.43		NE	CE
MAGESTIC_REDI_1552	TCcGGCGGATTTGGAGGgTCAGG	2	chrIII	-	249308	25	1.78	Y (GATK)	DEL	DEL	Yes
MAGESTIC_REDI_156	tTAGAGGAAGCtGAAATgCAAGG	3	chrIV	-	520371	/	0	Y (CNV)	UN	DEL
MAGESTIC_REDI_156	GTAGtGGAAGCtGAAATtCAGGG	3	chrVI	+	100687	/	1	Y (CNV)	NE	DEL
MAGESTIC_REDI_156	tTAGAGGAAGCtGAAATgCAAGG	3	chrX	+	540874	/	3.39		NE	DEL
MAGESTIC_REDI_156	tTAGAGaAAGCtGAAATACAAGG	3	chrXI	+	162946	/	3.83	Y (CNV)	NE	DEL
MAGESTIC_REDI_156	tTAGAGGAAGCtGAAATgCAAGG	3	chrXII	-	818271	/	16.57		NE	DEL
MAGESTIC_REDI_156	tTAGAGGAAGCtGAAATgCAAGG	3	chrXV	-	113492	/	1.3		NE	DEL
MAGESTIC_REDI_1560	GCCCATGATtAAAcAAATAtTGG	3	chrI	-	188507	1087	5.7	Y (CNV)	DEL	DEL	Yes
MAGESTIC_REDI_1560	GCCCATGATtAAAcAAATAtTGG	3	chrVII	-	404087	/	13.13		NE	DEL
MAGESTIC_REDI_1563	aAcGtAAATACCAACAAAGGTGG	3	chrIV	+	1154788	/	9.35		NE	DEL
MAGESTIC_REDI_1563	aAcGtAAATACCAACAAAGGTGG	3	chrIV	+	1160180	/	8.7		NE	DEL
MAGESTIC_REDI_158	gATgAAAAATTGAgTGATTTTGG	3	chrIX	-	60907	/	2		NE	UN
MAGESTIC_REDI_1582	gCCAAAcAaACAACCAGTTCTGG	3	chrIX	-	15218	/	8.17		NE	NE
MAGESTIC_REDI_1582	gCCAAAcAaACAACCAGTTCTGG	3	chrX	-	15201	/	11		NE	NE
MAGESTIC_REDI_1588	ACcGgAACTTCTTTgCCATCTGG	3	chrXI	+	455356	/	6.52		NE	CE
MAGESTIC_REDI_1603	CTAAACTtTTTGACCACCGCTGG	1	chrII	-	429905	1849	10		NE	FR
MAGESTIC_REDI_1603	CTAAAtTATTTGACaACtGCTGG	3	chrIV	-	408808	/	8.61		NE	FR
MAGESTIC_REDI_1616	TACTGTtCATCaACTAcAATCGG	3	chrII	-	810002	/	9.3		NE	FR/TR
MAGESTIC_REDI_1616	TACTGTtCATCaACTAcAATCGG	3	chrVI	+	7880	/	7.78		NE	FR/TR
MAGESTIC_REDI_1616	TACTGTtCATCaACTAcAATCGG	3	chrXIV	+	9790	/	2	Y (CNV,SVABA)	NE	FR/TR
MAGESTIC_REDI_1620	aGTTCATCTcTCATTTCCgGAGG	3	chrVII	-	683809	/	0	Y (CNV)	UN	CE
MAGESTIC_REDI_1623	AcACGAgTTAtACCCAGAGGTGG	3	chrIV	-	1177747	/	4.22		NE	CE
MAGESTIC_REDI_1628	TGcAGATttTTCAATCCAACGGG	3	chrXV	-	386561	/	0	Y (CNV)	UN	CE
MAGESTIC_REDI_1631	CTTCCCAgCAAGCtACTCGTTGG	2	chrXV	+	523603	/	1		NE	CE
MAGESTIC_REDI_1642	TCTGATttgGTCAAGGATAAGGG	3	chrXIV	-	43540	/	5.17		NE	CE
MAGESTIC_REDI_1648	AAAAAAAAAAAAaATAaAaAGGG	3	chrI	+	192551	/	0		UN	CE + SE
MAGESTIC_REDI_1648	AAAAAAAAAAAAaAaAaATAAGG	3	chrVI	+	104578	/	1.87		NE	CE + SE
MAGESTIC_REDI_1648	AAAAAAAAAAtAaATtCATATGG	3	chrVII	+	440446	395071	0		UN	CE + SE
MAGESTIC_REDI_1648	AAAAAAAAAAAAGAaAtAgAAGG	3	chrVII	-	627175	581800	0.39		UN	CE + SE
MAGESTIC_REDI_1648	AAAAAAAAAAAAaATACAagTGG	3	chrVII	+	999560	954185	2		NE	CE + SE
MAGESTIC_REDI_1648	AAAAAAAAAAAAGAaAaAaAGGG	3	chrX	+	289592	/	1.96		NE	CE + SE
MAGESTIC_REDI_1648	AAAAAAAAAAAAtATACATgCGG	2	chrXV	+	333433	/	0	Y (CNV)	UN	CE + SE
MAGESTIC_REDI_1648	AAAAAAAAAAAAaAaACATAAGG	2	chrXV	+	889749	/	1		NE	CE + SE
MAGESTIC_REDI_1648	AAAAAAAAAAAAttTAgATATGG	3	chrXV	+	925075	/	3	Y (GATK)	NE	CE + SE
MAGESTIC_REDI_1648	gAAcAAAAAAAAGATAgATAAGG	3	chrXVI	-	150405	/	2		NE	CE + SE
MAGESTIC_REDI_1655	TGATtTCCTTTTTCGTCTATTGG	1	chrXV	-	699079	/	6.7	Y (CNV)	NE	NE
MAGESTIC_REDI_1662	gTTAGTGCAGAGAACgAAAaTGG	3	chrIV	-	825366	/	2	Y (CNV)	NE	CE
MAGESTIC_REDI_1668	GATcCCGaGcTAATTCAAAAGGG	3	chrXVI	-	230428	/	7.65		NE	UN
MAGESTIC_REDI_1672	CGGTGAgCCATGcTGCGAATGGG	2	chrVII	+	1005123	/	7.13		NE	NE
MAGESTIC_REDI_1683	TTTcGAAACcTCTATTGTCTTGG	2	chrIV	-	1154829	/	0	Y (CNV)	UN	NE
MAGESTIC_REDI_1683	TTTcGAAACcTCTATTGTCTTGG	2	chrIV	-	1160221	/	2.91		NE	NE
MAGESTIC_REDI_1683	aTTTGAAACTgCTATTGTtTTGG	3	chrVIII	-	295285	7590	4.3		NE	NE
MAGESTIC_REDI_1683	TTTTGAgACTTCaATTGTCTTGG	2	chrX	+	27968	/	0		UN	NE
MAGESTIC_REDI_1685	aGTTCATCTcTCATTTCCgGAGG	3	chrVII	-	683809	/	2	Y (CNV)	NE	UN
MAGESTIC_REDI_169	CTATTcTTAATTAAACTtTtAGG	3	chrXII	-	13949	/	1	Y (CNV)	NE	NE
MAGESTIC_REDI_1700	AAAAAAgAAATTCAtGgACTGGG	3	chrV	-	108571	/	0.87		UN	NE
MAGESTIC_REDI_172	CCGTGtTCAGTCTTAACAGAGGG	1	chrXV	-	25347	/	0	Y (CNV)	TR	SV	No	Off-target SV
MAGESTIC_REDI_1720	CACaCTaATAATgAAAAACTGGG	3	chrIV	+	954560	/	10	Y (CNV)	NE	UN
MAGESTIC_REDI_1728	aGCCATTGGTACTGTaTcCGCGG	3	chrXVI	+	340317	/	6.78		NE	CE
MAGESTIC_REDI_1737	AGAAGCTGTCATCGAAGTtAGGG	1	chrIV	+	1151130	/	5.74	Y (SVABA)	NE	CE
MAGESTIC_REDI_1743	GAAACaGtCATCcAATCTAATGG	3	chrII	-	258863	/	0	Y (CNV)	UN	NE
MAGESTIC_REDI_1743	GAAACaGCtATCAAATtTAAAGG	3	chrV	+	62516	/	0.61		UN	NE
MAGESTIC_REDI_1743	GAAACaGtCATCAAATCTAATGG	2	chrVI	+	261389	/	1		NE	NE
MAGESTIC_REDI_1743	GAAACaGtCATCAAATaTAATGG	3	chrVII	+	327998	/	0		UN	NE
MAGESTIC_REDI_1743	GAAACaGtCATCAAATaTAATGG	3	chrXII	+	688464	/	1	Y (CNV)	NE	NE
MAGESTIC_REDI_1743	GAAACaGtCATCAAATaTAATGG	3	chrXII	+	796856	/	2		NE	NE
MAGESTIC_REDI_1743	aAAgCTGCCATCAAATtTAATGG	3	chrXIII	+	768969	/	0	Y (CNV)	UN	NE
MAGESTIC_REDI_1743	GAAAtaGtCATCAAATCTAATGG	3	chrXV	-	664209	/	3		NE	NE
MAGESTIC_REDI_175	AGTTgCAGATTTGGTcGAtTGGG	3	chrXIV	+	379980	/	3		NE	CE
MAGESTIC_REDI_175	AGTTtCAtATTTtGTTGAATGGG	3	chrXV	+	66282	/	7.22		NE	CE
MAGESTIC_REDI_1759	CAGAGGTTGGTATTTTCACgTGG	1	chrIV	-	531909	3884	22.3		NE	UN
MAGESTIC_REDI_1759	CAGAGGTTGGTATTTTCACgTGG	1	chrIV	-	535794	7769	26.52		NE	UN
MAGESTIC_REDI_1764	gCCAAAcAaACAACCAGTTCTGG	3	chrIX	-	15218	/	4.96		NE	CE
MAGESTIC_REDI_1764	gCCAAAcAaACAACCAGTTCTGG	3	chrX	-	15201	/	1		NE	CE
MAGESTIC_REDI_1766	AAtaATAGAGCcCGGATGGCCGG	3	chrIV	+	302812	/	4.52		NE	FR/TR
MAGESTIC_REDI_1766	AAGGATAGAGCaCGGATGGgAGG	2	chrV	-	6673	/	8.13		NE	FR/TR
MAGESTIC_REDI_1766	AAGGATAGAGCaCGGATGGgAGG	2	chrVI	-	5730	/	3.22		NE	FR/TR
MAGESTIC_REDI_1766	AAGGgTAGAGCaCGGATGGgAGG	3	chrVIII	-	5705	/	3.87		NE	FR/TR
MAGESTIC_REDI_1771	GCCCATGATtAAAcAAATAtTGG	3	chrI	-	188507	1087	11.3	Y (CNV,SVABA)	DEL	DEL	Yes
MAGESTIC_REDI_1771	GCCCATGATtAAAcAAATAtTGG	3	chrVII	-	404087	/	25.83	Y (SVABA)	NE	DEL
MAGESTIC_REDI_1775	aaATTaAAAAGAAAAGCAAACGG	3	chrII	-	675186	/	10.09	Y (CNV)	NE	NE
MAGESTIC_REDI_1775	TGAaTTAAAcGAAAAaCAAATGG	3	chrXIII	+	134091	/	26		NE	NE
MAGESTIC_REDI_1777	acTTgGAATAATTTCTTTAAAGG	3	chrIV	-	294008	/	10.26		NE	NE
MAGESTIC_REDI_1785	CTTCCCAgCAAGCtACTCGTTGG	2	chrXV	+	523603	/	3.35		NE	CE
MAGESTIC_REDI_1789	aAcGtAAATACCAACAAAGGTGG	3	chrIV	+	1154788	/	12.96	Y (SVABA)	NE	CE
MAGESTIC_REDI_1789	aAcGtAAATACCAACAAAGGTGG	3	chrIV	+	1160180	/	12.7	Y (CNV)	NE	CE
MAGESTIC_REDI_1790	GGTTGGTATTTTCACgTGGGAGG	1	chrIV	-	531905	3884	24		NE	NE
MAGESTIC_REDI_1790	GGTTGGTATTTTCACgTGGGAGG	1	chrIV	-	535790	7769	42.52		NE	NE
MAGESTIC_REDI_1793	ATtTTTCATtTaCTTCTCCAGGG	3	chrIX	-	136456	/	1		NE	DEL
MAGESTIC_REDI_1798	TTCATaCAAACtTTGCCtAAGGG	3	chrXVI	-	160919	/	6.7		NE	NE
MAGESTIC_REDI_1802	ATTTTTtCtTTTTTGAATAcAGG	3	chrXVI	+	654548	/	5		NE	NE
MAGESTIC_REDI_1815	TTCTGCATCTGTTTGTTCgGAGG	1	chrIII	-	314673	/	4		NE	UN
MAGESTIC_REDI_1815	TTCTGCATCTGTTTGTTCgGAGG	1	chrXV	+	1931	/	2	Y (CNV)	NE	UN
MAGESTIC_REDI_1818	tGTCCAAAAAAtTcTTAAACAGG	3	chrIV	-	1123221	/	8.22		NE	UN
MAGESTIC_REDI_1821	AACGTCTAGCTCAGTGAGcTCGG	1	chrXIII	+	908199	417	0	Y (CNV,SVABA)	DEL	DEL	Yes
MAGESTIC_REDI_1821	AACaTCTAGCTCAGTaAGTTCGG	2	chrXIII	+	908451	165	5	Y (GATK,CNV,SVABA)	DEL	DEL	Yes
MAGESTIC_REDI_1821	AACGTCTAGCctAGTGAGTTCGG	2	chrXIII	+	908667	51	10.61	Y (GATK,CNV,SVABA)	DEL	DEL	Yes
MAGESTIC_REDI_1835	AACCAAGTTACTTcCcAATGTGG	2	chrII	+	811968	/	2.74		NE	UN
MAGESTIC_REDI_1835	AACCAAGTTACTTcCcAATGTGG	2	chrIV	-	1294	/	1		NE	UN
MAGESTIC_REDI_1835	AACCAAGTTACTTcCcAATGTGG	2	chrX	+	744488	/	5		NE	UN
MAGESTIC_REDI_1835	AACCAAGTTACTTcCcAATGTGG	2	chrXIII	-	6731	/	0	Y (CNV)	UN	UN
MAGESTIC_REDI_1835	AACCAAGTTACTTcCcAATGTGG	2	chrXIV	-	7818	/	2.87		NE	UN
MAGESTIC_REDI_1836	AAAAATTaaaAAAAAAAAGAAGG	3	chrIV	+	370870	/	1		NE	NE
MAGESTIC_REDI_1836	AAAgATTTTcAAAAAAAAtATGG	3	chrV	+	443181	/	2		NE	NE
MAGESTIC_REDI_1865	AAAaGAATTGAAgAAAgCTGAGG	3	chrXV	+	382188	/	4.52		NE	CE + SE
MAGESTIC_REDI_1870	CTTGTTgTTGCTGTCacTGTTGG	3	chrXI	-	357242	/	2		NE	UN
MAGESTIC_REDI_1870	tTTGTTgTTGCTGTtGTTGTTGG	3	chrXV	-	466163	/	1		NE	UN
MAGESTIC_REDI_1875	AtTAAAaCCAtTATCTTGGTTGG	3	chrV	+	268288	/	0		UN	UN
MAGESTIC_REDI_1878	aCTaTTTGTTCTTGcGTTTGGGG	3	chrII	+	24459	/	7.3	Y (CNV)	NE	NE
MAGESTIC_REDI_1878	GCTTTTTGTcCTTGGaTTTtGGG	3	chrXIV	-	213048	/	2.04		NE	NE
MAGESTIC_REDI_1902	CaAAaCCATCTTTTAGTTTTGGG	2	chrXV	-	508988	/	0	Y (CNV)	UN	NE
MAGESTIC_REDI_1903	TGGAAGaGTGtTTGAAAATcAGG	3	chrVII	+	551645	/	5		NE	UN
MAGESTIC_REDI_1907	TTGACCgTTGGTTCCAGTgATGG	2	chrI	+	25439	180605	8.74	Y (GATK,SVABA)	UN	UN
MAGESTIC_REDI_1907	TTGACCgTTGGTTCCAGTgATGG	2	chrI	-	206313	269	8.17		NE	UN
MAGESTIC_REDI_1907	TTGACCgTTGGTaCCAGTgATGG	3	chrVIII	-	526682	/	4.87		NE	UN
MAGESTIC_REDI_1907	TTGACCgTTGGTaCCAGTgATGG	3	chrVIII	-	526952	/	6.78	Y (CNV)	NE	UN
MAGESTIC_REDI_1908	ACCgTTGGTTCCAGTgATGGTGG	2	chrI	+	25442	180599	2.87	Y (GATK)	NE	UN
MAGESTIC_REDI_1908	gCCgTTGGTTCCAGTAATGGTGG	2	chrI	-	205905	136	10.78	Y (SVABA)	NE	UN
MAGESTIC_REDI_1908	ACCgTTGGTTCCAGTgATGGTGG	2	chrI	-	206310	269	27.52	Y (GATK,SVABA)	NE	UN
MAGESTIC_REDI_1908	ACCgTTGGTaCCAGTgATGGTGG	3	chrVIII	-	526679	/	12.57	Y (SVABA)	NE	UN
MAGESTIC_REDI_1908	ACCgTTGGTaCCAGTgATGGTGG	3	chrVIII	-	526949	/	12	Y (SVABA)	NE	UN
MAGESTIC_REDI_191	TGTAACAATGTTAtTAGcaGAGG	3	chrXIV	-	123846	/	3		NE	NE
MAGESTIC_REDI_1913	TGGAGGTACTGGgGGTaCtGGGG	3	chrX	+	400205	75	2.39		NE	UN
MAGESTIC_REDI_1913	aGagGGTACTGGAGGTGCAGAGG	3	chrX	+	400295	15	2		NE	UN
MAGESTIC_REDI_1914	TACCAGTaCaACAaCAAGTCAGG	3	chrI	-	12604	47	14.09	Y (GATK,SVABA)	NE	DEL
MAGESTIC_REDI_1914	TACCAGTaCaACAaCAAGTCAGG	3	chrI	-	12652	95	23.7	Y (GATK,SVABA)	NE	DEL
MAGESTIC_REDI_1914	TACCAGTGCaACAaCAAGTCAGG	2	chrI	-	12700	143	22.87	Y (GATK,SVABA)	NE	DEL
MAGESTIC_REDI_1914	TACCAGTaCaACAaCAAGTCAGG	3	chrI	-	12748	191	10.13	Y (GATK,SVABA)	NE	DEL
MAGESTIC_REDI_1914	TACCAGTGCaACAaCAAGTCAGG	2	chrI	-	24961	12404	0	Y (CNV)	DEL	DEL	Yes
MAGESTIC_REDI_1914	TACCAGTGCGACAaCAAGcCAGG	2	chrI	+	207025	194468	3.87		NE	DEL
MAGESTIC_REDI_1914	TACCAGTGCGACAaCAgGcCAGG	3	chrVIII	+	527661	/	5.35		NE	DEL
MAGESTIC_REDI_1933	ACCgTTGGTTCCAGTgATGGTGG	2	chrI	+	25442	180599	3.39	Y (GATK,SVABA)	NE	UN
MAGESTIC_REDI_1933	gCCgTTGGTTCCAGTAATGGTGG	2	chrI	-	205905	136	0.3	Y (CNV,SVABA)	UN	UN
MAGESTIC_REDI_1933	ACCgTTGGTTCCAGTgATGGTGG	2	chrI	-	206310	269	10.13	Y (SVABA)	NE	UN
MAGESTIC_REDI_1933	ACCgTTGGTaCCAGTgATGGTGG	3	chrVIII	-	526679	/	9	Y (SVABA)	NE	UN
MAGESTIC_REDI_1933	ACCgTTGGTaCCAGTgATGGTGG	3	chrVIII	-	526949	/	9.04	Y (SVABA)	NE	UN
MAGESTIC_REDI_1945	TATTGACAGAGggGTAaGTGGGG	3	chrIII	-	206012	/	0.78		UN	CE
MAGESTIC_REDI_1948	ACAAaAACAAAaACAAAAaCAGG	3	chrV	-	192681	/	4		NE	UN
MAGESTIC_REDI_1948	gCAAGAACAAAaACAAAACgTGG	3	chrVII	-	636894	/	0		UN	UN
MAGESTIC_REDI_1954	TTtTTGTTTTTGTTTTgTTtTGG	3	chrV	+	192691	/	8.87		NE	CE
MAGESTIC_REDI_1954	TTATTtTTTTTtTTTTtTTCAGG	3	chrVII	+	1081036	/	3.78		NE	CE
MAGESTIC_REDI_1954	TTATTGTTTTTGTTTTaTTaCGG	2	chrXII	-	374325	/	5	Y (CNV)	NE	CE
MAGESTIC_REDI_1965	gCCAAAcAaACAACCAGTTCTGG	3	chrIX	-	15218	/	0		UN	UN
MAGESTIC_REDI_1965	gCCAAAcAaACAACCAGTTCTGG	3	chrX	-	15201	/	2		NE	UN
MAGESTIC_REDI_1969	TTCACTTCTgGTCCTGtTTcTGG	3	chrII	-	811232	/	6.61		NE	NE
MAGESTIC_REDI_1969	TTCACTTCTgGTCCTGtTTcTGG	3	chrIV	+	2025	/	6.26		NE	NE
MAGESTIC_REDI_1969	TTCACTTCTTGTCCTGtTTTGGG	1	chrVI	+	6649	/	9.65		NE	NE
MAGESTIC_REDI_1969	TTCACTTCTTGTCCTGtTTTGGG	1	chrVII	-	1082482	/	0	Y (CNV)	UN	NE
MAGESTIC_REDI_1969	TTCACTTCTTGTCCTGtTccTGG	3	chrVIII	+	6624	/	6		NE	NE
MAGESTIC_REDI_1969	TTCACTTCTgGTCCTGtTTcTGG	3	chrX	-	743752	/	2.52	Y (CNV)	UN	NE
MAGESTIC_REDI_1969	TTCACTTCTgGTCCTGtTTcTGG	3	chrXIII	+	7467	/	3.83		NE	NE
MAGESTIC_REDI_1969	TTCACTTCTgGTCCTGtTTcTGG	3	chrXIV	+	8553	/	1		NE	NE
MAGESTIC_REDI_1969	TTCAgTTCTTcgCCTGGTTTCGG	3	chrXVI	+	73696	/	9.96		NE	NE
MAGESTIC_REDI_1970	ACCgTTGGTTCCAGTgATGGTGG	2	chrI	+	25442	180599	16.74	Y (GATK,SVABA)	NE	SV
MAGESTIC_REDI_1970	gCCgTTGGTTCCAGTAATGGTGG	2	chrI	-	205905	136	6.39	Y (CNV,SVABA)	UN	SV
MAGESTIC_REDI_1970	ACCgTTGGTTCCAGTgATGGTGG	2	chrI	-	206310	269	10.7	Y (CNV,SVABA)	UN	SV
MAGESTIC_REDI_1970	ACCgTTGGTaCCAGTgATGGTGG	3	chrVIII	-	526679	/	6.3	Y (CNV,SVABA)	NE	SV
MAGESTIC_REDI_1970	ACCgTTGGTaCCAGTgATGGTGG	3	chrVIII	-	526949	/	9.13	Y (CNV,SVABA)	NE	SV
MAGESTIC_REDI_1979	TGAGaAaGTGTTTgATTTTTTGG	3	chrVII	+	1027515	/	1.52		NE	NE
MAGESTIC_REDI_1981	tTAGAGGAAGCtGAAATgCAAGG	3	chrIV	-	520371	/	4.83		NE	SV
MAGESTIC_REDI_1981	GTAGtGGAAGCtGAAATtCAGGG	3	chrVI	+	100687	/	4.48	Y (SVABA)	NE	SV
MAGESTIC_REDI_1981	tTAGAGGAAGCtGAAATgCAAGG	3	chrX	+	540874	/	3		NE	SV
MAGESTIC_REDI_1981	tTAGAGaAAGCtGAAATACAAGG	3	chrXI	+	162946	/	1	Y (CNV)	NE	SV
MAGESTIC_REDI_1981	tTAGAGGAAGCtGAAATgCAAGG	3	chrXII	-	818271	/	19.96	Y (GATK,SVABA)	NE	SV
MAGESTIC_REDI_1981	tTAGAGGAAGCtGAAATgCAAGG	3	chrXV	-	113492	/	5.3		NE	SV
MAGESTIC_REDI_1982	cTCATCCTCCGCCACTGAATCGG	1	chrXV	-	31134	64	0	Y (CNV)	DEL	UN	Yes
MAGESTIC_REDI_1986	ACCgTTGGTTCCAGTgATGGTGG	2	chrI	+	25442	180599	5	Y (GATK,CNV)	NE	NE
MAGESTIC_REDI_1986	gCCgTTGGTTCCAGTAATGGTGG	2	chrI	-	205905	136	0.65	Y (CNV,SVABA)	UN	NE
MAGESTIC_REDI_1986	ACCgTTGGTTCCAGTgATGGTGG	2	chrI	-	206310	269	0	Y (CNV,SVABA)	SV	NE	No	Off-target SV
MAGESTIC_REDI_1986	ACCgTTGGTaCCAGTgATGGTGG	3	chrVIII	-	526679	/	9.83		NE	NE
MAGESTIC_REDI_1986	ACCgTTGGTaCCAGTgATGGTGG	3	chrVIII	-	526949	/	10.09		NE	NE
MAGESTIC_REDI_1987	TGATtTCCTTTTTCGTCTATTGG	1	chrXV	-	699079	/	1.13	Y (CNV)	NE	NE
MAGESTIC_REDI_1998	AAAAAATAGAAcATTTGGagAGG	3	chrXV	-	666099	/	3.74		NE	UN
MAGESTIC_REDI_2009	ATATTTATtTTTCtTCaAATGGG	3	chrX	-	207475	/	3.26		NE	NE
MAGESTIC_REDI_2013	GAGTtgGCTAGATAGAAAAcCGG	3	chrII	-	811691	/	5.96	Y (SVABA)	NE	FR
MAGESTIC_REDI_2013	GAGTtgGCTAGATAGAAAAcCGG	3	chrVIII	+	6165	/	4		NE	FR
MAGESTIC_REDI_2013	GAGTtgGCTAGATAGAAAAcCGG	3	chrX	-	744211	/	6.17		NE	FR
MAGESTIC_REDI_2013	GAGTtgGCTAGATAGAAAAcCGG	3	chrXIII	+	7008	/	4		NE	FR
MAGESTIC_REDI_2013	GAGTtgGCTAGATAGAAAAcCGG	3	chrXIV	+	8094	/	7.22	Y (SVABA)	NE	FR
MAGESTIC_REDI_2018	GAAACTcagCTATTCGAAAAGGG	3	chrII	+	811654	/	4	Y (CNV,SVABA)	NE	IE
MAGESTIC_REDI_2018	GAAACTcagCTATTCGAAAAGGG	3	chrIV	-	1608	/	6		NE	IE
MAGESTIC_REDI_2018	GAAACTcagCTATTCGAAAAGGG	3	chrIX	+	438334	/	1		NE	IE
MAGESTIC_REDI_2018	GAAACTcTACTATTCGAAAAGGG	1	chrVI	-	6233	/	5.43		NE	IE
MAGESTIC_REDI_2018	GAAACTcagCTATTCGAAAAGGG	3	chrVIII	-	6202	/	9		NE	IE
MAGESTIC_REDI_2018	GAAACTcagCTATTCGAAAAGGG	3	chrX	+	744174	/	0.43	Y (CNV)	NE	IE
MAGESTIC_REDI_2018	GAAACTcagCTATTCGAAAAGGG	3	chrXIII	-	7045	/	4.7		NE	IE
MAGESTIC_REDI_2018	GAAACTcagCTATTCGAAAAGGG	3	chrXIV	-	8131	/	1		NE	IE
MAGESTIC_REDI_2020	TAcAcTTACTAACAAaGGATTGG	3	chrVII	+	214969	/	5.22		NE	NE
MAGESTIC_REDI_2025	AGAaGAAaTCTCAACaGCAGAGG	3	chrIV	+	1503853	39	0.87		UN	UN
MAGESTIC_REDI_2025	AGAGGAAGTCTCAgCaGCAGAGG	2	chrIV	+	1503889	3	0		UN	UN
MAGESTIC_REDI_2025	AGAaGAAGTCTCAACaGCAGAGG	2	chrIV	+	1503925	33	0.17		UN	UN
MAGESTIC_REDI_2025	AGAGGAAGTCTCAACaGCAGAGG	1	chrIV	+	1503943	51	0.83		UN	UN
MAGESTIC_REDI_2025	AGAGGAAGTCTCAACaGCAGAGG	1	chrIV	+	1503961	69	2		NE	UN
MAGESTIC_REDI_2025	AGAGGAAGTCTCAgCaGCAGAGG	2	chrIV	+	1503979	87	3		NE	UN
MAGESTIC_REDI_2040	AAAATGTGAAGAGAAAaCTaGGG	2	chrV	-	261694	/	4.96		NE	CE
MAGESTIC_REDI_2046	TAGAGgTGGATgTGaGTCGATGG	3	chrIV	+	1036791	/	7.61		NE	NE
MAGESTIC_REDI_2049	AtAtTTTAGAGTTTtTAATATGG	3	chrXV	+	1068349	/	2		NE	CE
MAGESTIC_REDI_2050	GATaAAcaCATTTGGAGAAATGG	3	chrXII	-	894888	/	7.57		NE	UN
MAGESTIC_REDI_2056	AAAAAcGATGaTTCTGTTaATGG	3	chrIV	-	379978	/	1		NE	NE
MAGESTIC_REDI_2058	AGAaGAAaTCTCAACaGCAGAGG	3	chrIV	+	1503853	39	2		NE	UN
MAGESTIC_REDI_2058	AGAGGAAGTCTCAgCaGCAGAGG	2	chrIV	+	1503889	3	0		UN	UN
MAGESTIC_REDI_2058	AGAaGAAGTCTCAACaGCAGAGG	2	chrIV	+	1503925	33	0		UN	UN
MAGESTIC_REDI_2058	AGAGGAAGTCTCAACaGCAGAGG	1	chrIV	+	1503943	51	0.09		UN	UN
MAGESTIC_REDI_2058	AGAGGAAGTCTCAACaGCAGAGG	1	chrIV	+	1503961	69	1.65		NE	UN
MAGESTIC_REDI_2058	AGAGGAAGTCTCAgCaGCAGAGG	2	chrIV	+	1503979	87	2		NE	UN
MAGESTIC_REDI_2059	cTCATCCTCCGCCACTGAATCGG	1	chrXV	-	31134	64	0.7	Y (GATK)	DEL	DEL	Yes
MAGESTIC_REDI_2090	cTCATCCTCCGCCACTGAATCGG	1	chrXV	-	31134	64	0	Y (CNV)	DEL	DEL	Yes
MAGESTIC_REDI_2114	AAAGcTgTTTATtCAGTCTTCGG	3	chrXV	+	990354	952613	2.39		NE	UN
MAGESTIC_REDI_2115	GCCCATGATtAAAcAAATAtTGG	3	chrI	-	188507	1087	0		UN	DEL
MAGESTIC_REDI_2115	GCCCATGATtAAAcAAATAtTGG	3	chrVII	-	404087	/	0		UN	DEL
MAGESTIC_REDI_2116	TTGAgATAAGTGTATAcgAACGG	3	chrXIV	+	772411	/	3.48		NE	NE
MAGESTIC_REDI_2164	AAcAAAAaAAAaAAAAACTATGG	3	chrII	+	505409	131506	3.74	Y (CNV)	NE	CE
MAGESTIC_REDI_2164	AAGAAAAaAAAtAAAAACaAGGG	3	chrXI	-	212510	/	2.83		NE	CE
MAGESTIC_REDI_2164	AAGAAAAaAAtGAAAAACTgCGG	3	chrXV	+	242028	/	4.48		NE	CE
MAGESTIC_REDI_2168	GGAAGAAATGAAaGAtGAcGTGG	3	chrVIII	-	70753	456686	1.22		NE	FR
MAGESTIC_REDI_2168	GGAAGAAgTcgATGAAGAAGAGG	3	chrXVI	-	97871	/	13.7		NE	FR
MAGESTIC_REDI_2169	TTtCTTGTTaTTtTCTGTTGAGG	3	chrVIII	-	44512	/	5.65		NE	NE
MAGESTIC_REDI_2174	AAGAaTGAAAAtCAGTCtTCTGG	3	chrXIV	-	640624	/	0.96		UN	UN
MAGESTIC_REDI_2178	TCTTGTTTAGATTTTtGGCTTGG	1	chrXIV	-	571304	29640	26.7		NE	FR
MAGESTIC_REDI_2192	CTTCTTGGCgTAaTATTCgGCGG	3	chrXIV	+	494042	/	1		NE	UN
MAGESTIC_REDI_2197	tCATTTCTTgATGAaACTCATGG	3	chrIX	+	17778	/	67.39		NE	IE
MAGESTIC_REDI_2197	tCATTTCTTgATGAaACTCATGG	3	chrX	+	17761	7586	58.65		NE	IE
MAGESTIC_REDI_2197	tCATTTCTTgATGAaACTCATGG	3	chrXV	+	23519	/	50.96	Y (SVABA)	NE	IE
MAGESTIC_REDI_2198	AtTAAAaCCAtTATCTTGGTTGG	3	chrV	+	268288	/	2		NE	CE
MAGESTIC_REDI_2209	TTCCTGaCTTGTTGTTGtAcTGG	3	chrI	+	12602	213	98.26	Y (CNV,SVABA)	NE	NE
MAGESTIC_REDI_2209	TTCCTGaCTTGTTGTTGtAcTGG	3	chrI	+	12650	165	111.26	Y (CNV,SVABA)	NE	NE
MAGESTIC_REDI_2209	TTCCTGaCTTGTTGTTGCAcTGG	2	chrI	+	12698	117	95.87	Y (CNV,SVABA)	NE	NE
MAGESTIC_REDI_2209	TTCCTGaCTTGTTGTTGtAcTGG	3	chrI	+	12746	69	57.61	Y (CNV,SVABA)	NE	NE
MAGESTIC_REDI_2209	TTCCTGaCTTGTTGTTGCAcTGG	2	chrI	+	24959	12144	41.57	Y (SVABA)	NE	NE
MAGESTIC_REDI_2209	TTCCTGGCTTGTTGTcGCAcTGG	2	chrI	-	207027	194212	45.61	Y (SVABA)	NE	NE
MAGESTIC_REDI_2209	TTCCTGGCcTGTTGTcGCAcTGG	3	chrVIII	-	527663	/	52.26	Y (SVABA)	NE	NE
MAGESTIC_REDI_2225	AaACtTTGAAcGAGAAAGAGGGG	3	chrII	+	593715	/	1		NE	CE
MAGESTIC_REDI_2225	ATACAccGAAAGAGtAAGAGAGG	3	chrVIII	-	340758	/	13.04		NE	CE
MAGESTIC_REDI_2233	CGAAAGAGTAGCTGAATTCgTGG	1	chrXV	-	1074577	/	35.87	Y (SVABA)	NE	CE
MAGESTIC_REDI_2237	CaaTAAAAAATTCTtATTATGGG	3	chrXI	+	233952	/	7.04		NE	CE
MAGESTIC_REDI_2237	tTGaAcAAAATTCTAATTATCGG	3	chrXII	+	868851	/	5.22		NE	CE
MAGESTIC_REDI_2245	gAAAAGAAAtGGAAAAGAAaAGG	3	chrIV	+	387312	/	3.17		NE	UN
MAGESTIC_REDI_2245	AAAAAaAAAAaGAAAAGAAtTGG	3	chrIX	-	183239	/	1		NE	UN
MAGESTIC_REDI_2245	AAAAAGAAAAaaAAAAGAAcGGG	3	chrV	+	546447	/	4		NE	UN
MAGESTIC_REDI_2245	AAAAAaAAAAGGAAAAaAAGCGG	2	chrVII	-	611566	/	0		UN	UN
MAGESTIC_REDI_2245	AAAAAaAAAAGGAAAAGgAaAGG	3	chrVIII	-	38634	473229	0	Y (CNV)	UN	UN
MAGESTIC_REDI_2245	AAAAAGAgAAaGAAAAGAAGAGG	2	chrXIV	+	454355	/	3		NE	UN
MAGESTIC_REDI_2245	gAAAAGAAAAGaAAAAGgAGGGG	3	chrXV	-	882579	/	4.96		NE	UN
MAGESTIC_REDI_2245	gAAAAaAAAAGGAAAgGAAGAGG	3	chrXV	+	988848	/	7.26		NE	UN
MAGESTIC_REDI_2245	AAAAAGAAAgaGAAAAGAAaTGG	3	chrXVI	+	880275	/	2.57		NE	UN
MAGESTIC_REDI_2251	tGTGGCaGAaGATGAACCGGAGG	3	chrXV	+	31024	201	0.74	Y (CNV,SVABA)	UN	DEL
MAGESTIC_REDI_2251	AGTGGCaGAaGATGAACCGGAGG	2	chrXV	+	31063	162	0	Y (CNV,SVABA)	UN	DEL
MAGESTIC_REDI_2252	TGaTGAAAAaACTTTgGACTGGG	3	chrVII	-	925517	/	92.04	Y (CNV,SVABA)	NE	CE
MAGESTIC_REDI_226	CGTTTaCATTTCTTcATGgTCGG	3	chrVI	+	57118	/	0	Y (CNV)	UN	CE
MAGESTIC_REDI_2263	AACGAAAaCAATCTTaGAAAGGG	2	chrX	-	176828	/	0	Y (CNV)	UN	CE
MAGESTIC_REDI_2275	AGGAGAaGGTGAAgAgCAAGAGG	3	chrIV	+	244887	/	3.87		NE	CE
MAGESTIC_REDI_2295	AGAAGaAGAAGAGGAGGagGAGG	3	chrIX	-	128721	/	12.65	Y (CNV)	NE	CE
MAGESTIC_REDI_2295	AGAAaTAGAAGtGGAGcCTGTGG	3	chrV	+	399657	/	4		NE	CE
MAGESTIC_REDI_2295	AGAAGaAGAAGAGGAGGagGAGG	3	chrX	-	189019	/	4.83		NE	CE
MAGESTIC_REDI_2295	AGAAGaAGAAGAGGAcGaTGAGG	3	chrXII	+	1031417	/	2.57		NE	CE
MAGESTIC_REDI_2296	TtCAAaAATCCATTTTCGAAAGG	2	chrV	+	239444	/	1		NE	CE
MAGESTIC_REDI_2299	AAAgTCcCGTGAAGCGCTAaAGG	3	chrXIII	-	896957	/	2.78		NE	CE
MAGESTIC_REDI_2301	CAGaATGGATGaATCaTTCATGG	3	chrII	-	582846	/	6.7		NE	CE
MAGESTIC_REDI_231	ATTGGtGAAATTTTTcCaAAAGG	3	chrXII	-	317098	/	2.17		NE	NE
MAGESTIC_REDI_2313	GAGAAAAAaTTaTCGaTTTATGG	3	chrVIII	-	477082	/	10.48		NE	CE
MAGESTIC_REDI_2331	tGTGGCaGAaGATGAACCGGAGG	3	chrXV	+	31024	201	0	Y (CNV)	UN	UN
MAGESTIC_REDI_2331	AGTGGCaGAaGATGAACCGGAGG	2	chrXV	+	31063	162	2	Y (CNV)	UN	UN
MAGESTIC_REDI_2335	GGtTCTaTAATCAATTtCTGAGG	3	chrVIII	-	274980	/	5.22		NE	UN
MAGESTIC_REDI_234	TTGaTTgCTTTTCtTCTTCGGGG	3	chrI	+	166968	/	5.22		NE	NE
MAGESTIC_REDI_2344	TTTAAAGATTTTTCcTTtTtGGG	3	chrX	+	339518	/	9		NE	NE
MAGESTIC_REDI_2354	tGTGGCaGAaGATGAACCGGAGG	3	chrXV	+	31024	201	0	Y (CNV)	UN	UN
MAGESTIC_REDI_2354	AGTGGCaGAaGATGAACCGGAGG	2	chrXV	+	31063	162	1	Y (CNV)	UN	UN
MAGESTIC_REDI_2356	ACCgTTGGTTCCAGTgATGGTGG	2	chrI	+	25442	180599	1	Y (GATK,SVABA)	UN	UN
MAGESTIC_REDI_2356	gCCgTTGGTTCCAGTAATGGTGG	2	chrI	-	205905	136	1	Y (CNV,SVABA)	UN	UN
MAGESTIC_REDI_2356	ACCgTTGGTTCCAGTgATGGTGG	2	chrI	-	206310	269	1	Y (CNV,SVABA)	UN	UN
MAGESTIC_REDI_2356	ACCgTTGGTaCCAGTgATGGTGG	3	chrVIII	-	526679	/	2		NE	UN
MAGESTIC_REDI_2356	ACCgTTGGTaCCAGTgATGGTGG	3	chrVIII	-	526949	/	2		NE	UN
MAGESTIC_REDI_2367	tGTGGCaGAaGATGAACCGGAGG	3	chrXV	+	31024	201	1.26	Y (CNV)	UN	UN
MAGESTIC_REDI_2367	AGTGGCaGAaGATGAACCGGAGG	2	chrXV	+	31063	162	0	Y (CNV)	UN	UN
MAGESTIC_REDI_2381	tGTGGCaGAaGATGAACCGGAGG	3	chrXV	+	31024	201	0.7	Y (CNV,SVABA)	DEL	DEL	Yes
MAGESTIC_REDI_2381	AGTGGCaGAaGATGAACCGGAGG	2	chrXV	+	31063	162	0.74	Y (GATK,CNV,SVABA)	DEL	DEL	Yes
MAGESTIC_REDI_2397	tGTGGCaGAaGATGAACCGGAGG	3	chrXV	+	31024	201	0	Y (CNV)	DEL	DEL	Yes
MAGESTIC_REDI_2397	AGTGGCaGAaGATGAACCGGAGG	2	chrXV	+	31063	162	0	Y (CNV)	DEL	DEL	Yes
MAGESTIC_REDI_240	tGTCCAAAAAAtTcTTAAACAGG	3	chrIV	-	1123221	/	3		NE	NE
MAGESTIC_REDI_242	ACCgTTGGTTCCAGTgATGGTGG	2	chrI	+	25442	180599	8.87	Y (GATK)	NE	SV
MAGESTIC_REDI_242	gCCgTTGGTTCCAGTAATGGTGG	2	chrI	-	205905	136	7.57		NE	SV
MAGESTIC_REDI_242	ACCgTTGGTTCCAGTgATGGTGG	2	chrI	-	206310	269	0	Y (CNV)	SV	SV	Yes
MAGESTIC_REDI_242	ACCgTTGGTaCCAGTgATGGTGG	3	chrVIII	-	526679	/	4.78		NE	SV
MAGESTIC_REDI_242	ACCgTTGGTaCCAGTgATGGTGG	3	chrVIII	-	526949	/	7.13		NE	SV
MAGESTIC_REDI_2427	tGTGGCaGAaGATGAACCGGAGG	3	chrXV	+	31024	201	0	Y (CNV)	DEL	DEL	Yes
MAGESTIC_REDI_2427	AGTGGCaGAaGATGAACCGGAGG	2	chrXV	+	31063	162	0	Y (CNV)	DEL	DEL	Yes
MAGESTIC_REDI_2444	AgATGAGGAcGGTAAaGATGAGG	3	chrX	-	426894	/	6.65	Y (CNV)	NE	CE
MAGESTIC_REDI_2466	tGTGGCaGAaGATGAACCGGAGG	3	chrXV	+	31024	201	2.96	Y (CNV)	DEL	DEL	Yes
MAGESTIC_REDI_2466	AGTGGCaGAaGATGAACCGGAGG	2	chrXV	+	31063	162	1.04	Y (GATK,CNV)	DEL	DEL	Yes
MAGESTIC_REDI_2471	tCTcTTGGAtAAGTTGGTATTGG	3	chrXIV	+	776205	/	14.3	Y (CNV,SVABA)	NE	CE
MAGESTIC_REDI_2473	TTCTTCgATAgATTTCTTGtCGG	3	chrII	-	453162	/	10.39		NE	UN
MAGESTIC_REDI_2474	ATTAGTGTGACACTaCCAGATGG	1	chrI	-	27249	176870	3.17	Y (CNV,SVABA)	FR	FR	No	Off-target SV
MAGESTIC_REDI_2475	GTCtCCCTGAcAATATcACAGGG	3	chrVIII	+	525986	/	1	Y (CNV)	NE	FR
MAGESTIC_REDI_2479	tCtTGGAAaCCATCTTCTTTTGG	3	chrXI	+	449093	/	6.09		NE	CE
MAGESTIC_REDI_2482	tCTcTTGGAtAAGTTGGTATTGG	3	chrXIV	+	776205	/	24.3	Y (CNV,SVABA)	NE	IE
MAGESTIC_REDI_2486	tGTGGCaGAaGATGAACCGGAGG	3	chrXV	+	31024	201	0	Y (CNV,SVABA)	DEL	DEL	Yes
MAGESTIC_REDI_2486	AGTGGCaGAaGATGAACCGGAGG	2	chrXV	+	31063	162	0	Y (CNV,SVABA)	DEL	DEL	Yes
MAGESTIC_REDI_249	ATaAAAGAAGaCCaGATAAAGGG	3	chrIV	-	287905	/	1.91		NE	CE
MAGESTIC_REDI_2491	tGTGGCaGAaGATGAACCGGAGG	3	chrXV	+	31024	201	2.43	Y (CNV,SVABA)	UN	NE
MAGESTIC_REDI_2491	AGTGGCaGAaGATGAACCGGAGG	2	chrXV	+	31063	162	1	Y (CNV,SVABA)	UN	NE
MAGESTIC_REDI_2493	CCATCAGAAAGTcAAGgTaCAGG	3	chrXIII	+	910396	42	10.48	Y (GATK)	NE	DEL
MAGESTIC_REDI_2496	GACCAATCCAGTtTTTATTGAGG	1	chrII	-	660874	/	13.43	Y (CNV)	NE	FR
MAGESTIC_REDI_2502	tCTcTTGGAtAAGTTGGTATTGG	3	chrXIV	+	776205	/	4.87		NE	IE
MAGESTIC_REDI_2528	ATCTTaCCTCCgAAATTGAaGGG	3	chrXV	-	375470	/	7		NE	CE
MAGESTIC_REDI_2529	AGAATCTTCTAATGGtgTaTTGG	3	chrVII	-	725242	/	17.13		NE	CE
MAGESTIC_REDI_2531	tCTcTTGGAtAAGTTGGTATTGG	3	chrXIV	+	776205	/	5.96		NE	CE
MAGESTIC_REDI_2533	ACGTGCaGCTGCTtcTGTAAAGG	3	chrIV	+	891123	/	29.13	Y (SVABA)	NE	CE
MAGESTIC_REDI_2533	AtaTaCTGCTGCTGATGTAAGGG	3	chrXIII	-	409396	/	27.35	Y (SVABA)	NE	CE
MAGESTIC_REDI_2540	tGTGGCaGAaGATGAACCGGAGG	3	chrXV	+	31024	201	0.65	Y (CNV)	UN	DEL
MAGESTIC_REDI_2540	AGTGGCaGAaGATGAACCGGAGG	2	chrXV	+	31063	162	0	Y (CNV)	UN	DEL
MAGESTIC_REDI_256	TtgCTTtTTCAAGAACTTTTGGG	3	chrVI	+	102353	/	3		NE	CE
MAGESTIC_REDI_2563	tGTGGCaGAaGATGAACCGGAGG	3	chrXV	+	31024	201	41.52	Y (CNV,SVABA)	DEL	DEL	Yes
MAGESTIC_REDI_2563	AGTGGCaGAaGATGAACCGGAGG	2	chrXV	+	31063	162	0	Y (CNV,SVABA)	DEL	DEL	Yes
MAGESTIC_REDI_2565	tGTGGCaGAaGATGAACCGGAGG	3	chrXV	+	31024	201	0	Y (CNV)	DEL	UN	Yes
MAGESTIC_REDI_2565	AGTGGCaGAaGATGAACCGGAGG	2	chrXV	+	31063	162	0	Y (CNV)	DEL	UN	Yes
MAGESTIC_REDI_257	GAGAAaGTcCACaAATAACAAGG	3	chrII	+	811196	/	0	Y (CNV)	UN	FR
MAGESTIC_REDI_257	GAGAAaGTcCACaAATAACAAGG	3	chrIV	-	2061	/	1.52		NE	FR
MAGESTIC_REDI_257	GAGAAaGTcCACaAATAACAAGG	3	chrVIII	-	6660	/	0	Y (CNV)	UN	FR
MAGESTIC_REDI_257	GAGAAaGTcCACaAATAACAAGG	3	chrX	+	743716	/	1		NE	FR
MAGESTIC_REDI_257	GAGAAaGTcCACaAATAACAAGG	3	chrXIII	-	7503	/	3.43		NE	FR
MAGESTIC_REDI_257	GAGAAaGTcCACaAATAACAAGG	3	chrXIV	-	8589	/	1	Y (SVABA)	NE	FR
MAGESTIC_REDI_2571	TaAAGTTAAAcAgAAATTACTGG	3	chrIV	-	941571	/	0		UN	UN
MAGESTIC_REDI_2575	ATCATATCcAAaATGCCCGcGGG	3	chrXIV	-	617618	/	8		NE	CE
MAGESTIC_REDI_2581	AGTAACTaATTTTGGtGcGAAGG	3	chrXII	-	867795	/	20		NE	CE
MAGESTIC_REDI_26	GAGGAGCGCTATTATggTTGCGG	2	chrXIV	-	572089	28070	7.17		NE	UN
MAGESTIC_REDI_2602	AAAgTCcCGTGAAGCGCTAaAGG	3	chrXIII	-	896957	/	3.83		NE	CE
MAGESTIC_REDI_2614	TaGCAAGGAATTTAgAAgAGTGG	3	chrXVI	+	175404	/	38.39		NE	NE
MAGESTIC_REDI_2618	ACCTTCAGAGGAACCGcTTTCGG	1	chrXIV	-	570567	31114	1		NE	UN
MAGESTIC_REDI_277	GGTTGGTATTTTCACgTGGGAGG	1	chrIV	-	531905	3884	18.3		NE	UN
MAGESTIC_REDI_277	GGTTGGTATTTTCACgTGGGAGG	1	chrIV	-	535790	7769	43		NE	UN
MAGESTIC_REDI_285	GTgTGtGTATTTATTtATGTAGG	3	chrXV	+	273966	429396	7.26		NE	CE
MAGESTIC_REDI_286	aAcGtAAATACCAACAAAGGTGG	3	chrIV	+	1154788	/	2.91	Y (CNV,SVABA)	NE	CE
MAGESTIC_REDI_286	aAcGtAAATACCAACAAAGGTGG	3	chrIV	+	1160180	/	7.65		NE	CE
MAGESTIC_REDI_289	TaaTaATTTTCTTTGCCGCATGG	3	chrII	-	187347	/	0		UN	NE
MAGESTIC_REDI_289	TCGTTATTTTCTTTGtCGCATGG	1	chrIX	+	15632	/	6		NE	NE
MAGESTIC_REDI_289	TCGTTATTTTCTTTGtCGCATGG	1	chrX	+	15615	/	4.96		NE	NE
MAGESTIC_REDI_298	TGGTGCCaaTTTGTTTATtCTGG	3	chrXIV	-	492663	/	3		NE	UN
MAGESTIC_REDI_318	TaAAAAAAcTAAGAAAcTTCAGG	3	chrII	-	402037	/	0		UN	CE
MAGESTIC_REDI_318	TGgAAAAAAaAAtAAAATTCTGG	3	chrXIV	-	437421	/	6		NE	CE
MAGESTIC_REDI_319	gCCAAAcAaACAACCAGTTCTGG	3	chrIX	-	15218	/	7.43		NE	FR
MAGESTIC_REDI_319	gCCAAAcAaACAACCAGTTCTGG	3	chrX	-	15201	/	12.09		NE	FR
MAGESTIC_REDI_366	CTAAACTtTTTGACCACCGCTGG	1	chrII	-	429905	1849	4.09	Y (CNV)	DEL	DEL	Yes
MAGESTIC_REDI_366	CTAAAtTATTTGACaACtGCTGG	3	chrIV	-	408808	/	7.43		NE	DEL
MAGESTIC_REDI_368	TtCTTGAGTTACAAAAttTTAGG	3	chrV	-	106438	/	5		NE	CE
MAGESTIC_REDI_370	AAgGAAGATTcCTCTGtCAAAGG	3	chrVIII	+	46760	/	9		NE	CE
MAGESTIC_REDI_373	gTTCTTaAATGTTgTTAATGGGG	3	chrIV	+	705115	/	3.78		NE	CE
MAGESTIC_REDI_375	gAAGCTTTCCtCAAATTTaTAGG	3	chrVII	+	1029287	/	4.7		NE	CE
MAGESTIC_REDI_377	aaTCGTATCATgGTTTTCATGGG	3	chrXV	-	1037320	/	6.78		NE	CE
MAGESTIC_REDI_380	GTTgAAcTaCTTTGTTTCTATGG	3	chrXIII	-	539755	82911	4.52	Y (CNV)	NE	CE
MAGESTIC_REDI_391	aACAGATTTTcTTgCAAATGGGG	3	chrXII	-	678885	/	0		UN	CE
MAGESTIC_REDI_397	CTAAACTtTTTGACCACCGCTGG	1	chrII	-	429905	1849	8.78	Y (CNV)	DEL	DEL	Yes
MAGESTIC_REDI_397	CTAAAtTATTTGACaACtGCTGG	3	chrIV	-	408808	/	4.43		NE	DEL
MAGESTIC_REDI_4	TcAAAAGGATTTTCAAcCgGCGG	3	chrVII	-	1082018	/	0.17	Y (CNV)	UN	UN
MAGESTIC_REDI_4	TTAAAAGGATTTTCAAcCTGCGG	1	chrVIII	+	7088	/	2		NE	UN
MAGESTIC_REDI_404	aCAgCAGCAACAgCAACAGCAGG	3	chrII	-	465679	/	13.83		NE	CE
MAGESTIC_REDI_404	TCAACAaCAACAACAACtaCAGG	3	chrIV	+	168555	/	2		NE	CE
MAGESTIC_REDI_404	gCAACAGCAACAgCAACAGCAGG	2	chrIV	-	362069	/	8		NE	CE
MAGESTIC_REDI_404	aCAACAaCAACAACAACAGtGGG	3	chrIV	-	441262	/	5.7		NE	CE
MAGESTIC_REDI_404	gCAACAGCAACAACAACAcaCGG	3	chrX	+	686372	/	6.43		NE	CE
MAGESTIC_REDI_404	TCAACAaCAACAACAACAaCAGG	2	chrXII	-	1011950	/	25.04	Y (SVABA)	NE	CE
MAGESTIC_REDI_404	aCAACAGCAgCAACAgCAGCAGG	3	chrXIV	-	720268	376246	7		NE	CE
MAGESTIC_REDI_404	TCAACAaCAgCAACAACAGtTGG	3	chrXVI	-	185537	/	17.39		NE	CE
MAGESTIC_REDI_405	GaAATCATTTGCTGCaTTTtTGG	3	chrVII	+	935143	/	5		NE	CE
MAGESTIC_REDI_407	CCTTGAATAGTTTtTGcTTtTGG	3	chrIV	-	917712	/	3		NE	NE
MAGESTIC_REDI_411	GAACTGActACAGAAcTAGTTGG	3	chrIV	+	383335	663	9.22	Y (CNV)	DEL	DEL	Yes
MAGESTIC_REDI_411	GAACTGATAACAGAAGTgGTTGG	1	chrIV	+	383425	573	1.52	Y (CNV)	DEL	DEL	Yes
MAGESTIC_REDI_411	GAAaTGActACAGAAGTAGTTGG	3	chrIV	+	383497	501	0	Y (CNV)	DEL	DEL	Yes
MAGESTIC_REDI_411	GAACTGAcgAgAGAAGTAGTTGG	3	chrIV	+	383761	237	0	Y (CNV)	DEL	DEL	Yes
MAGESTIC_REDI_411	GAACTGActACgGAAGTAGTTGG	3	chrIV	+	384319	321	8		NE	DEL
MAGESTIC_REDI_413	GAaAAAAAAAATTtAAAcAGAGG	3	chrVIII	-	371606	/	2.83	Y (CNV)	NE	UN
MAGESTIC_REDI_413	tAGAAAAAAAATTAAAAtAaTGG	3	chrXII	-	410249	/	1	Y (CNV)	NE	UN
MAGESTIC_REDI_413	GAaAAAAAAAAaTAAAAAAaTGG	3	chrXIII	+	129675	339258	5.96		NE	UN
MAGESTIC_REDI_420	TTcTaAATAACAATAGCATTTGG	2	chrV	-	145746	/	5		NE	CE
MAGESTIC_REDI_420	TTTTTAAaAACcATAcCATTTGG	3	chrVIII	+	135679	/	2		NE	CE
MAGESTIC_REDI_424	TCCTTCACGCACGTTGAAgTTGG	1	chrVII	+	1077492	/	23.61	Y (SVABA)	NE	FR/TR
MAGESTIC_REDI_44	CTTTcGTTTAgTTTTCTGTgTGG	3	chrXV	-	875562	/	1		NE	CE
MAGESTIC_REDI_443	gCCAAAcAaACAACCAGTTCTGG	3	chrIX	-	15218	/	9.7		NE	CE + SE
MAGESTIC_REDI_443	gCCAAAcAaACAACCAGTTCTGG	3	chrX	-	15201	/	4.74		NE	CE + SE
MAGESTIC_REDI_444	gCCAAAcAaACAACCAGTTCTGG	3	chrIX	-	15218	/	2.17		NE	UN
MAGESTIC_REDI_444	gCCAAAcAaACAACCAGTTCTGG	3	chrX	-	15201	/	2	Y (CNV)	NE	UN
MAGESTIC_REDI_454	TGATtTCCTTTTTCGTCTATTGG	1	chrXV	-	699079	/	0		UN	UN
MAGESTIC_REDI_503	AGCGATAAAGTGGTcTCTcAGGG	2	chrXVI	-	921989	/	45.57		NE	CE
MAGESTIC_REDI_510	cATTTTCTTcAAcAAAAAAAAGG	3	chrIV	+	148681	/	37.52	Y (SVABA)	NE	CE + SE
MAGESTIC_REDI_510	AATTTTCTTAccAAAAAAAcTGG	3	chrVI	-	200591	/	10.43		NE	CE + SE
MAGESTIC_REDI_510	ttTTTTCTgAAAAAAAAAAATGG	3	chrXI	+	285010	/	24.3	Y (SVABA)	NE	CE + SE
MAGESTIC_REDI_510	AcTTTTtTaAAAAAAAAAAATGG	3	chrXV	-	662013	/	21.57		NE	CE + SE
MAGESTIC_REDI_510	AAaTTcCTTgAAAAAAAAAATGG	3	chrXVI	+	846950	17252	11.74	Y (CNV)	NE	CE + SE
MAGESTIC_REDI_518	GgcCcAAAATATTCTTCATTTGG	3	chrIV	+	214914	101759	3.65		NE	CE
MAGESTIC_REDI_522	TTTaGAAAAGAGAAaAAcCAAGG	3	chrIII	-	225078	/	0		UN	CE
MAGESTIC_REDI_524	CgAATTTCATTTGgACACCtGGG	3	chrXII	+	233096	/	1.26		NE	CE
MAGESTIC_REDI_524	CAAATTTCATTTGaACACCtGGG	2	chrXII	-	411684	/	2		NE	CE
MAGESTIC_REDI_536	TgATTTTTCTTTTTtTTTTtTGG	3	chrXIII	-	538557	/	6.17		NE	NE
MAGESTIC_REDI_543	AGAAaCATCTGTAGAGaCAGAGG	2	chrVII	-	855639	215537	2.57		NE	CE
MAGESTIC_REDI_585	AAGAaAACGAATaATGACAaAGG	3	chrIV	-	1441118	917762	1		NE	CE
MAGESTIC_REDI_599	TAgTTATGTCTTTCAATAcaAGG	3	chrX	+	188272	70572	4		NE	CE
MAGESTIC_REDI_601	ATaTTTATTcTTtAAAAATGCGG	3	chrIV	-	1110280	407308	0	Y (CNV)	UN	NE
MAGESTIC_REDI_603	ATtTCCTTTTTCGTCTATTGGGG	1	chrXV	-	699077	/	4.91		NE	NE
MAGESTIC_REDI_614	ATGAATGTtAAAATTGTgtAAGG	3	chrXIII	+	202236	/	0		UN	CE
MAGESTIC_REDI_614	ATGAATGTtAgAATTGTgCAAGG	3	chrXIV	-	561485	/	4		NE	CE
MAGESTIC_REDI_620	gGaATTCGCTCAACTtTGACAGG	3	chrX	+	205152	/	8.09		NE	CE
MAGESTIC_REDI_621	AGAAAAAAAaAaaAAAAAAAAGG	3	chrIII	-	101874	/	1.13		NE	CE
MAGESTIC_REDI_621	AGAAtAgAAGATaAAAAAAAAGG	3	chrIX	+	353647	/	4.39		NE	CE
MAGESTIC_REDI_621	AGAAAAAtAaATGAtAAAAAAGG	3	chrV	-	279714	/	0.91		UN	CE
MAGESTIC_REDI_621	AGAAAAgAAaATGAAAAAgACGG	3	chrVII	+	383401	/	2	Y (CNV)	UN	CE
MAGESTIC_REDI_621	AGAAAAAAAGAcaAAAAAAtAGG	3	chrVIII	+	150374	/	3		NE	CE
MAGESTIC_REDI_621	AaAAAAAAAaAaGAAAAAAAGGG	3	chrX	+	289592	/	4.09		NE	CE
MAGESTIC_REDI_621	tGAAAAAAAaATGAAAAAAtTGG	3	chrXI	-	489788	/	2.22		NE	CE
MAGESTIC_REDI_621	AGAAAAAAtaATGAAAtAAAAGG	3	chrXI	-	520751	/	1	Y (CNV)	NE	CE
MAGESTIC_REDI_621	tGAAAAAAAaATcAAAAAAAAGG	3	chrXIII	-	279899	/	5.22		NE	CE
MAGESTIC_REDI_621	AtAAAAAAAcATaAAAAAAATGG	3	chrXIII	-	878715	/	3.57		NE	CE
MAGESTIC_REDI_621	AGgAAAAAAGAaGAAAAtAAGGG	3	chrXV	+	337501	/	1		NE	CE
MAGESTIC_REDI_625	TgTCATgCACATTTTCaAAGTGG	3	chrXIII	+	178976	/	1		NE	UN
MAGESTIC_REDI_637	TCAATtTggACAAAACTTCAGGG	3	chrX	-	242407	/	12.17		NE	CE
MAGESTIC_REDI_64	GAAaCAGTCATCcAATcTAATGG	3	chrII	-	258863	/	0.87		UN	UN
MAGESTIC_REDI_64	GAAaCAGTCATCAAcTGTtATGG	3	chrIII	+	149575	/	0		UN	UN
MAGESTIC_REDI_64	GAAaCAGTCATtAAATtTAATGG	3	chrIII	+	291464	/	2		NE	UN
MAGESTIC_REDI_64	GAAaCAaTCATCAAATtTAATGG	3	chrIII	-	296074	/	0		UN	UN
MAGESTIC_REDI_64	GAAaCAcTCATCAAATtTAATGG	3	chrV	+	354237	/	0		UN	UN
MAGESTIC_REDI_64	GAAaCAGTCATCAAATcTAATGG	2	chrVI	+	261389	/	0.13		UN	UN
MAGESTIC_REDI_64	GAAaCAGTCATCAAATaTAATGG	2	chrVII	+	327998	/	0	Y (CNV)	UN	UN
MAGESTIC_REDI_64	GAAaCAGTCATCAAATaTAATGG	2	chrXII	+	688464	/	0		UN	UN
MAGESTIC_REDI_64	GAAaCAGTCATCAAATaTAATGG	2	chrXII	+	796856	/	0		UN	UN
MAGESTIC_REDI_64	GAAaCAGTCATCAgATtTAATGG	3	chrXV	-	438368	/	0		UN	UN
MAGESTIC_REDI_64	GAAatAGTCATCAAATcTAATGG	3	chrXV	-	664209	/	2		NE	UN
MAGESTIC_REDI_643	CTAAACTtTTTGACCACCGCTGG	1	chrII	-	429905	1849	6.96	Y (CNV)	DEL	DEL	Yes
MAGESTIC_REDI_643	CTAAAtTATTTGACaACtGCTGG	3	chrIV	-	408808	/	7.57		NE	DEL
MAGESTIC_REDI_647	AaACAaATCAaAATCTCTTTTGG	3	chrVIII	-	347837	/	0	Y (CNV)	UN	CE
MAGESTIC_REDI_651	GTTTTTAGTTTtTCTTCTTcGGG	2	chrVII	+	528995	/	8	Y (CNV)	NE	CE
MAGESTIC_REDI_651	tTTTTcAGTTTtTCTTCTTTCGG	3	chrXII	-	253305	/	21.26		NE	CE
MAGESTIC_REDI_651	aTTTTTAGTTTcTaTTCTTTTGG	3	chrXV	+	427222	/	12.13		NE	CE
MAGESTIC_REDI_653	AGTCcCCCTGAtAATATtACAGG	3	chrI	-	27351	/	2.96		NE	FR
MAGESTIC_REDI_655	CTTTcGTTTAgTTTTCTGTgTGG	3	chrXV	-	875562	/	2		NE	CE
MAGESTIC_REDI_657	TtGGAAGATTTGGATTtaTTAGG	3	chrVII	+	39790	/	4.09		NE	UN
MAGESTIC_REDI_666	AtAtTTTAGAGTTTtTAATATGG	3	chrXV	+	1068349	/	10.87		NE	CE
MAGESTIC_REDI_67	GTTGAgTCAGCTGaAGTAGTTGG	2	chrIV	+	383389	843	5.52	Y (GATK,SVABA)	DEL	CE	Yes
MAGESTIC_REDI_67	GTTGAgTCAGCTGaAGTAGTTGG	2	chrIV	+	383941	291	0	Y (CNV,SVABA)	DEL	CE	Yes
MAGESTIC_REDI_67	GTTGggTCAGCTGaAGTAGTTGG	3	chrIV	+	384373	141	5	Y (GATK,SVABA)	DEL	CE	Yes
MAGESTIC_REDI_67	GTTGgATCAGCTGaAGTAtTTGG	3	chrIV	+	384499	267	1.52	Y (SVABA)	DEL	CE	Yes
MAGESTIC_REDI_672	GAAATTTGTAAAAgAAGAACTGG	1	chrVII	+	392533	/	1		NE	UN
MAGESTIC_REDI_674	ATCGCTAaAtTCATACCTTTTGG	2	chrIV	-	491552	626859	2		NE	CE + SE
MAGESTIC_REDI_684	TTGTTTAAaTCaACTCAtTAAGG	3	chrXIV	+	585724	/	0	Y (CNV)	UN	CE
MAGESTIC_REDI_699	GATcCCGaGcTAATTCAAAAGGG	3	chrXVI	-	230428	/	4.43		NE	CE
MAGESTIC_REDI_703	AaGAAAAGGGAAtAAGaAAAGGG	3	chrV	-	410110	/	4		NE	CE
MAGESTIC_REDI_703	AgcAAAAaGGAAAAAGGAAAAGG	3	chrV	+	545428	/	10.3		NE	CE
MAGESTIC_REDI_703	AaGgAAAGGGAAAAAGGAAgGGG	3	chrXVI	+	228811	/	6.61	Y (CNV)	NE	CE
MAGESTIC_REDI_708	TAATTTCatAATATcTTCAATGG	3	chrVII	+	895567	224233	3.74		NE	CE
MAGESTIC_REDI_720	AACTGATAACAGAAGTaGTTGGG	1	chrIV	+	383978	531	0	Y (CNV)	DEL	DEL	Yes
MAGESTIC_REDI_721	gATTTCAGCCATgATcAAATTGG	3	chrXII	-	814668	/	4.65		NE	CE
MAGESTIC_REDI_727	AGAAaCATCTGTAGAGaCAGAGG	2	chrVII	-	855639	215537	7.91		NE	CE
MAGESTIC_REDI_73	CAAACTTAATACCTaGaAaATGG	3	chrIV	+	1444182	/	2	Y (CNV)	NE	CE
MAGESTIC_REDI_739	TACTGCaGGTcCATTgAAATTGG	3	chrIV	-	356482	/	3		NE	CE + SE
MAGESTIC_REDI_745	AAAAGTTTTTgAAtTTAAAgAGG	3	chrI	-	172066	/	3		NE	NE
MAGESTIC_REDI_748	TTTTctAAAAAAAAATAGAgGGG	3	chrXVI	-	114991	/	7.43		NE	NE
MAGESTIC_REDI_749	AGAAaCATCTGTAGAGaCAGAGG	2	chrVII	-	855639	215537	3.7		NE	CE
MAGESTIC_REDI_761	AAtaATAGAGCcCGGATGGCCGG	3	chrIV	+	302812	/	14.13	Y (SVABA)	NE	FR/TR
MAGESTIC_REDI_761	AAGGATAGAGCaCGGATGGgAGG	2	chrV	-	6673	/	10.91		NE	FR/TR
MAGESTIC_REDI_761	AAGGATAGAGCaCGGATGGgAGG	2	chrVI	-	5730	/	10.39	Y (GATK,SVABA)	NE	FR/TR
MAGESTIC_REDI_761	AAGGgTAGAGCaCGGATGGgAGG	3	chrVIII	-	5705	/	5.78	Y (CNV)	NE	FR/TR
MAGESTIC_REDI_768	CATCGTTTCaAATAGtGAcAAGG	3	chrII	-	188429	/	12.04		NE	FR
MAGESTIC_REDI_768	CATCGTTTCGAATAGcGAAAAGG	1	chrIX	+	14550	/	23.09		NE	FR
MAGESTIC_REDI_768	CATCGTTTCGAATAGcGAAAAGG	1	chrX	+	14533	/	14.04		NE	FR
MAGESTIC_REDI_777	AtAtTTTAGAGTTTtTAATATGG	3	chrXV	+	1068349	/	0	Y (CNV)	UN	UN
MAGESTIC_REDI_785	GtCTGAgGAAGAAATTACTGAGG	2	chrI	+	13097	/	13.22		NE	FR
MAGESTIC_REDI_785	GtCTGAgGAAGAAATTACTGAGG	2	chrI	+	25262	/	7.39	Y (GATK,SVABA)	NE	FR
MAGESTIC_REDI_785	GACTGAgGAAGAAATTACTGAGG	1	chrI	-	206763	/	2.04	Y (GATK,CNV,SVABA)	UN	FR
MAGESTIC_REDI_803	GGTATTATTTTgGCtAAATTGGG	2	chrIV	-	1164259	/	11.39		NE	CE
MAGESTIC_REDI_818	acTTgGAATAATTTCTTTAAAGG	3	chrIV	-	294008	/	0		UN	CE
MAGESTIC_REDI_840	GGTTTGAGaTTGTCtCCaTATGG	3	chrVIII	+	463224	/	14.13		NE	NE
MAGESTIC_REDI_845	AtAtTTTAGAGTTTtTAATATGG	3	chrXV	+	1068349	/	2		NE	CE
MAGESTIC_REDI_856	TaTAtATaTATAGATGCAAATGG	3	chrXIV	+	661756	/	5.09	Y (CNV)	NE	CE
MAGESTIC_REDI_864	TGTAAGATATTGATGGTaatCGG	3	chrII	-	377696	/	6.13		NE	CE
MAGESTIC_REDI_868	CCAcACTGTGGTATCCAACgAGG	2	chrIV	+	757540	2175	0.7	Y (CNV)	DEL	DEL	Yes
MAGESTIC_REDI_868	CCATACTGTGGTATCCAACgAGG	1	chrIV	+	757732	1983	0.74	Y (CNV)	DEL	DEL	Yes
MAGESTIC_REDI_868	CCATACTGTGGTATCtAgCgAGG	3	chrIV	+	757945	1770	0.74	Y (CNV)	DEL	DEL	Yes
MAGESTIC_REDI_868	CCAcACTGTGGTATCCAACgAGG	2	chrIV	+	758158	1557	0	Y (CNV)	DEL	DEL	Yes
MAGESTIC_REDI_868	CCAcACTGTGGTATCCAACgAGG	2	chrIV	+	758542	1173	2.26	Y (CNV)	DEL	DEL	Yes
MAGESTIC_REDI_868	CCAcACTGTGGTATCCAACgAGG	2	chrIV	+	758734	981	0.43	Y (CNV)	DEL	DEL	Yes
MAGESTIC_REDI_868	CCAcACTGTGGTATCCAACgAGG	2	chrIV	+	759502	213	0	Y (CNV)	DEL	DEL	Yes
MAGESTIC_REDI_87	AATGGCCCCTAAcAAAAAgATGG	2	chrIV	+	1151693	/	2	Y (SVABA)	NE	INDEL
MAGESTIC_REDI_877	gCCAAAcAaACAACCAGTTCTGG	3	chrIX	-	15218	/	16.39	Y (SVABA)	NE	FR
MAGESTIC_REDI_877	gCCAAAcAaACAACCAGTTCTGG	3	chrX	-	15201	/	18.3	Y (SVABA)	NE	FR
MAGESTIC_REDI_885	CCAATGTCATcGAAATacTGTGG	3	chrXIII	+	340970	/	6		NE	CE
MAGESTIC_REDI_887	aAAaAAAAAAAAGATAcATATGG	3	chrVII	+	45354	/	3.09		NE	CE
MAGESTIC_REDI_887	GAAaAAAAAAtAGgTAGATAAGG	3	chrXIV	-	711323	/	5.26		NE	CE
MAGESTIC_REDI_887	GAAaAAAAAAAAGATAGggAGGG	3	chrXV	+	670722	/	3.13		NE	CE
MAGESTIC_REDI_897	tAAATTTTGtAGAATgTGATTGG	3	chrI	-	79460	/	3	Y (CNV)	NE	IE
MAGESTIC_REDI_90	TTTACTCcAATGCCGTTtCCTGG	2	chrI	+	218792	191507	4.48		NE	UN
MAGESTIC_REDI_90	TTTACTCcAATGCCGTTtCCTGG	2	chrVIII	+	526052	/	9.74		NE	UN
MAGESTIC_REDI_90	TTTACTCcAATGCCGTTtCCTGG	2	chrVIII	+	539394	/	3		NE	UN
MAGESTIC_REDI_900	AACAAtgAGAAAAAAAAAAtAGG	3	chrII	-	137518	/	3.04	Y (CNV)	NE	CE
MAGESTIC_REDI_900	AACAAtCAtcAAAAAAAAACAGG	3	chrIV	-	592190	/	11.65		NE	CE
MAGESTIC_REDI_900	gACAACCtGAAAAAAAAAtCTGG	3	chrVII	+	176916	/	8.39		NE	CE
MAGESTIC_REDI_900	AACAACCAaAAtAAAAAAAaAGG	3	chrVII	-	698416	/	4.48		NE	CE
MAGESTIC_REDI_908	ATaAAAGAAGaCCaGATAAAGGG	3	chrIV	-	287905	/	2		NE	CE
MAGESTIC_REDI_919	aaAAaATAGGAATCTACAAAAGG	3	chrV	+	435221	/	1.52		NE	CE
MAGESTIC_REDI_92	GAACAgTcTGTTtTCGAAAGGGG	3	chrXII	-	285976	/	12.83		NE	NE
MAGESTIC_REDI_920	TCTaTTTCTTCTTTAGTatATGG	3	chrVI	+	29701	/	9.13	Y (CNV)	NE	CE
MAGESTIC_REDI_920	TCTTTTTtTTCTTTAtTtCAGGG	3	chrXV	+	24848	/	9	Y (CNV)	NE	CE
MAGESTIC_REDI_924	TCACTTCTgGTCCTGtTTcTGGG	3	chrII	-	811231	/	18.35	Y (CNV)	NE	FR
MAGESTIC_REDI_924	TCACTTCTgGTCCTGtTTcTGGG	3	chrIV	+	2026	/	13.61	Y (CNV)	NE	FR
MAGESTIC_REDI_924	TCACTTCTTGTCCTGtTTTgGGG	2	chrVI	+	6650	/	23.96		NE	FR
MAGESTIC_REDI_924	TCACTTCTTGTCCTGtTTTgGGG	2	chrVII	-	1082481	/	11.91		NE	FR
MAGESTIC_REDI_924	TCACTTCTTGTCCTGtTccTGGG	3	chrVIII	+	6625	/	17.13		NE	FR
MAGESTIC_REDI_924	TCACTTCTgGTCCTGtTTcTGGG	3	chrX	-	743751	/	8.7		NE	FR
MAGESTIC_REDI_924	TCACTTCTgGTCCTGtTTcTGGG	3	chrXIII	+	7468	/	19.87		NE	FR
MAGESTIC_REDI_924	TCACTTCTgGTCCTGtTTcTGGG	3	chrXIV	+	8554	/	19.52	Y (SVABA)	NE	FR
MAGESTIC_REDI_928	AGATaATgATGAaGAAGAAGAGG	3	chrIII	-	204454	/	0		UN	CE
MAGESTIC_REDI_928	AGAcGATgAcGACGAAGAAGAGG	3	chrIV	-	644503	/	0		UN	CE
MAGESTIC_REDI_928	AGAcGAagATGACGAAGAAGCGG	3	chrXVI	-	482933	/	0		UN	CE
MAGESTIC_REDI_928	AGATGATgATGAaGAAGAAGAGG	2	chrXVI	+	818540	/	0.39		UN	CE
MAGESTIC_REDI_928	AGATGATgATGAaGAtGAAGAGG	3	chrXVI	-	868769	/	4		NE	CE
MAGESTIC_REDI_933	TACCAGTaCaACAaCAAGTCAGG	3	chrI	-	12604	47	1.22	Y (GATK,CNV)	DEL	DEL	Yes
MAGESTIC_REDI_933	TACCAGTaCaACAaCAAGTCAGG	3	chrI	-	12652	95	1.48	Y (GATK,CNV)	DEL	DEL	Yes
MAGESTIC_REDI_933	TACCAGTGCaACAaCAAGTCAGG	2	chrI	-	12700	143	0.61	Y (GATK,CNV)	DEL	DEL	Yes
MAGESTIC_REDI_933	TACCAGTaCaACAaCAAGTCAGG	3	chrI	-	12748	191	7.78	Y (CNV)	DEL	DEL	Yes
MAGESTIC_REDI_933	TACCAGTGCaACAaCAAGTCAGG	2	chrI	-	24961	12404	24.22	Y (GATK,CNV,SVABA)	FR	DEL	No	Off-target SV
MAGESTIC_REDI_933	TACCAGTGCGACAaCAAGcCAGG	2	chrI	+	207025	194468	11.35	Y (CNV,SVABA)	NE	DEL
MAGESTIC_REDI_933	TACCAGTGCGACAaCAgGcCAGG	3	chrVIII	+	527661	/	14.78	Y (SVABA)	NE	DEL
MAGESTIC_REDI_935	AGATCAACATATGTAcAAACTGG	1	chrV	-	21404	/	8.87		NE	CE
MAGESTIC_REDI_94	AATATCTTCgTCTTCcTcAGAGG	3	chrVII	-	720523	/	0		UN	CE
MAGESTIC_REDI_95	TTCTTCCACTGTGTCtTCCTCGG	1	chrVII	-	877174	25	2		NE	DEL
MAGESTIC_REDI_95	gTCTTCCACTGTaTCtTCCTCGG	3	chrVII	-	877222	23	2.35		NE	DEL
MAGESTIC_REDI_959	TGAGACAAATTcTCgTTCTgCGG	3	chrXII	+	564335	/	6.74		NE	CE
MAGESTIC_REDI_976	AAAAGAAATGGGTttTTTGgAGG	3	chrXII	-	897869	/	22.39		NE	CE
MAGESTIC_REDI_983	CCACAaCTTTGTCACACCgACGG	2	chrX	-	20700	/	19.78	Y (SVABA)	NE	FR/TR
MAGESTIC_REDI_983	CCACAaCTTTGTCACACCgACGG	2	chrXV	-	26476	/	27.87	Y (SVABA)	NE	FR/TR
MAGESTIC_REDI_986	TGGTGCCaaTTTGTTTATtCTGG	3	chrXIV	-	492663	/	45.57		NE	CE
MAGESTIC_REDI_998	TTCTGCATCTGTTTGTTCgGAGG	1	chrIII	-	314673	/	15.26		NE	FR/TR
MAGESTIC_REDI_998	TTCTGCATCTGTTTGTTCgGAGG	1	chrXV	+	1931	/	35.43		NE	FR/TR

## Sheet: Table S4
Table S4. Whole-genome sequencing of 404 clones edited at four target SV-prone sites
target_site	clone_id	target_variant	editing_outcome
SV_site_1	AA1	chrI_27356_T_to_C	Edited
SV_site_1	AA10	chrI_27356_T_to_C	TRA
SV_site_1	AA11	chrI_27356_T_to_C	TRA
SV_site_1	AA12	chrI_27356_T_to_C	TRA
SV_site_1	AA3	chrI_27356_T_to_C	TRA
SV_site_1	AA4	chrI_27356_T_to_C	TRA
SV_site_1	AA5	chrI_27356_T_to_C	DEL
SV_site_1	AA8	chrI_27356_T_to_C	Edited
SV_site_1	AA9	chrI_27356_T_to_C	TRA
SV_site_1	AB1	chrI_27356_T_to_C	Edited
SV_site_1	AB10	chrI_27356_T_to_C	Edited
SV_site_1	AB11	chrI_27356_T_to_C	TRA
SV_site_1	AB12	chrI_27356_T_to_C	TRA
SV_site_1	AB3	chrI_27356_T_to_C	TRA
SV_site_1	AB4	chrI_27356_T_to_C	Edited
SV_site_1	AB5	chrI_27356_T_to_C	TRA
SV_site_1	AB6	chrI_27356_T_to_C	Edited
SV_site_1	AB9	chrI_27356_T_to_C	DEL
SV_site_1	AC1	chrI_27356_T_to_C	TRA
SV_site_1	AC10	chrI_27356_T_to_C	Edited
SV_site_1	AC11	chrI_27356_T_to_C	TRA
SV_site_1	AC2	chrI_27356_T_to_C	Edited
SV_site_1	AC3	chrI_27356_T_to_C	TRA
SV_site_1	AC4	chrI_27356_T_to_C	TRA
SV_site_1	AC5	chrI_27356_T_to_C	TRA
SV_site_1	AC6	chrI_27356_T_to_C	Edited
SV_site_1	AD1	chrI_27356_T_to_C	TRA
SV_site_1	AD10	chrI_27356_T_to_C	DEL
SV_site_1	AD11	chrI_27356_T_to_C	TRA
SV_site_1	AD2	chrI_27356_T_to_C	DEL
SV_site_1	AD3	chrI_27356_T_to_C	TRA
SV_site_1	AD4	chrI_27356_T_to_C	Edited
SV_site_1	AD5	chrI_27356_T_to_C	TRA
SV_site_1	AD6	chrI_27356_T_to_C	Edited
SV_site_1	AD7	chrI_27356_T_to_C	TRA
SV_site_1	AD8	chrI_27356_T_to_C	DEL
SV_site_1	AD9	chrI_27356_T_to_C	TRA
SV_site_1	AE1	chrI_27356_T_to_C	TRA
SV_site_1	AE10	chrI_27356_T_to_C	Edited
SV_site_1	AE11	chrI_27356_T_to_C	Edited
SV_site_1	AE12	chrI_27356_T_to_C	TRA
SV_site_1	AE2	chrI_27356_T_to_C	TRA
SV_site_1	AE3	chrI_27356_T_to_C	TRA
SV_site_1	AE4	chrI_27356_T_to_C	TRA
SV_site_1	AE5	chrI_27356_T_to_C	DEL
SV_site_1	AE6	chrI_27356_T_to_C	Edited
SV_site_1	AE7	chrI_27356_T_to_C	TRA
SV_site_1	AE8	chrI_27356_T_to_C	TRA
SV_site_1	AE9	chrI_27356_T_to_C	TRA
SV_site_1	AF10	chrI_27356_T_to_C	TRA
SV_site_1	AF11	chrI_27356_T_to_C	TRA
SV_site_1	AF4	chrI_27356_T_to_C	TRA
SV_site_1	AF5	chrI_27356_T_to_C	TRA
SV_site_1	AF6	chrI_27356_T_to_C	DEL
SV_site_1	AF8	chrI_27356_T_to_C	Edited
SV_site_1	AF9	chrI_27356_T_to_C	TRA
SV_site_1	AG1	chrI_27356_T_to_C	TRA
SV_site_1	AG10	chrI_27356_T_to_C	Edited
SV_site_1	AG11	chrI_27356_T_to_C	DEL
SV_site_1	AG12	chrI_27356_T_to_C	DEL
SV_site_1	AG3	chrI_27356_T_to_C	TRA
SV_site_1	AG4	chrI_27356_T_to_C	DEL
SV_site_1	AG6	chrI_27356_T_to_C	TRA
SV_site_1	AG8	chrI_27356_T_to_C	TRA
SV_site_1	AH1	chrI_27356_T_to_C	Edited
SV_site_1	AH11	chrI_27356_T_to_C	TRA
SV_site_1	AH12	chrI_27356_T_to_C	TRA
SV_site_1	AH2	chrI_27356_T_to_C	DEL
SV_site_1	AH3	chrI_27356_T_to_C	TRA
SV_site_1	AH4	chrI_27356_T_to_C	TRA
SV_site_1	AH5	chrI_27356_T_to_C	TRA
SV_site_1	AH7	chrI_27356_T_to_C	TRA
SV_site_1	AH8	chrI_27356_T_to_C	Edited
SV_site_1	AH9	chrI_27356_T_to_C	TRA
SV_site_1	BA1	chrI_27356_T_to_C	TRA
SV_site_1	BA10	chrI_27356_T_to_C	TRA
SV_site_1	BA11	chrI_27356_T_to_C	TRA
SV_site_1	BA2	chrI_27356_T_to_C	TRA
SV_site_1	BA3	chrI_27356_T_to_C	TRA
SV_site_1	BA4	chrI_27356_T_to_C	Edited
SV_site_1	BA5	chrI_27356_T_to_C	TRA
SV_site_1	BA6	chrI_27356_T_to_C	TRA
SV_site_1	BA7	chrI_27356_T_to_C	Edited
SV_site_1	BA8	chrI_27356_T_to_C	TRA
SV_site_1	BA9	chrI_27356_T_to_C	TRA
SV_site_1	BB1	chrI_27356_T_to_C	TRA
SV_site_1	BB10	chrI_27356_T_to_C	Edited
SV_site_1	BB11	chrI_27356_T_to_C	TRA
SV_site_1	BB12	chrI_27356_T_to_C	TRA
SV_site_1	BB2	chrI_27356_T_to_C	TRA
SV_site_1	BB3	chrI_27356_T_to_C	Edited
SV_site_1	BB4	chrI_27356_T_to_C	Edited
SV_site_1	BB5	chrI_27356_T_to_C	TRA
SV_site_1	BB6	chrI_27356_T_to_C	Edited
SV_site_1	BB7	chrI_27356_T_to_C	Edited
SV_site_1	BB8	chrI_27356_T_to_C	TRA
SV_site_1	BB9	chrI_27356_T_to_C	TRA
SV_site_1	BC1	chrI_27356_T_to_C	TRA
SV_site_1	BC11	chrI_27356_T_to_C	TRA
SV_site_1	BC12	chrI_27356_T_to_C	Edited
SV_site_1	BC2	chrI_27356_T_to_C	TRA
SV_site_1	BC3	chrI_27356_T_to_C	Edited
SV_site_1	BC4	chrI_27356_T_to_C	Edited
SV_site_1	BC5	chrI_27356_T_to_C	Edited
SV_site_1	BC6	chrI_27356_T_to_C	TRA
SV_site_1	BC7	chrI_27356_T_to_C	Edited
SV_site_1	BC8	chrI_27356_T_to_C	TRA
SV_site_1	BC9	chrI_27356_T_to_C	Edited
SV_site_1	BD1	chrI_27356_T_to_C	TRA
SV_site_1	BD10	chrI_27356_T_to_C	Edited
SV_site_1	BD11	chrI_27356_T_to_C	TRA
SV_site_1	BD12	chrI_27356_T_to_C	Edited
SV_site_1	BD2	chrI_27356_T_to_C	TRA
SV_site_1	BD3	chrI_27356_T_to_C	TRA
SV_site_1	BD4	chrI_27356_T_to_C	Edited
SV_site_1	BD5	chrI_27356_T_to_C	TRA
SV_site_1	BD6	chrI_27356_T_to_C	TRA
SV_site_1	BD7	chrI_27356_T_to_C	TRA
SV_site_1	BD8	chrI_27356_T_to_C	Edited
SV_site_1	BD9	chrI_27356_T_to_C	TRA
SV_site_1	BE1	chrI_27356_T_to_C	Edited
SV_site_1	BE10	chrI_27356_T_to_C	Edited
SV_site_1	BE11	chrI_27356_T_to_C	TRA
SV_site_1	BE12	chrI_27356_T_to_C	TRA
SV_site_1	BE2	chrI_27356_T_to_C	TRA
SV_site_1	BE3	chrI_27356_T_to_C	TRA
SV_site_1	BE4	chrI_27356_T_to_C	TRA
SV_site_1	BE5	chrI_27356_T_to_C	TRA
SV_site_1	BE7	chrI_27356_T_to_C	TRA
SV_site_1	BE8	chrI_27356_T_to_C	TRA
SV_site_1	BE9	chrI_27356_T_to_C	TRA
SV_site_1	BF1	chrI_27356_T_to_C	TRA
SV_site_1	BF10	chrI_27356_T_to_C	Edited
SV_site_1	BF11	chrI_27356_T_to_C	Edited
SV_site_1	BF12	chrI_27356_T_to_C	Edited
SV_site_1	BF2	chrI_27356_T_to_C	TRA
SV_site_1	BF3	chrI_27356_T_to_C	TRA
SV_site_1	BF4	chrI_27356_T_to_C	TRA
SV_site_1	BF5	chrI_27356_T_to_C	Edited
SV_site_1	BF6	chrI_27356_T_to_C	Edited
SV_site_1	BF7	chrI_27356_T_to_C	Edited
SV_site_1	BF8	chrI_27356_T_to_C	Edited
SV_site_1	BF9	chrI_27356_T_to_C	TRA
SV_site_1	BG1	chrI_27356_T_to_C	TRA
SV_site_1	BG10	chrI_27356_T_to_C	TRA
SV_site_1	BG11	chrI_27356_T_to_C	TRA
SV_site_1	BG12	chrI_27356_T_to_C	Edited
SV_site_1	BG2	chrI_27356_T_to_C	TRA
SV_site_1	BG3	chrI_27356_T_to_C	TRA
SV_site_1	BG4	chrI_27356_T_to_C	TRA
SV_site_1	BG5	chrI_27356_T_to_C	TRA
SV_site_1	BG6	chrI_27356_T_to_C	TRA
SV_site_1	BG7	chrI_27356_T_to_C	TRA
SV_site_1	BG8	chrI_27356_T_to_C	TRA
SV_site_1	BG9	chrI_27356_T_to_C	TRA
SV_site_1	BH1	chrI_27356_T_to_C	TRA
SV_site_1	BH10	chrI_27356_T_to_C	TRA
SV_site_1	BH11	chrI_27356_T_to_C	TRA
SV_site_1	BH2	chrI_27356_T_to_C	TRA
SV_site_1	BH3	chrI_27356_T_to_C	TRA
SV_site_1	BH4	chrI_27356_T_to_C	TRA
SV_site_1	BH5	chrI_27356_T_to_C	Edited
SV_site_1	BH6	chrI_27356_T_to_C	TRA
SV_site_1	BH7	chrI_27356_T_to_C	Edited
SV_site_1	BH8	chrI_27356_T_to_C	TRA
SV_site_1	BH9	chrI_27356_T_to_C	Edited
SV_site_2	A1	chrII_212810_T_to_C	DEL
SV_site_2	A10	chrII_212810_T_to_C	DEL
SV_site_2	A11	chrII_212810_T_to_C	DEL
SV_site_2	A12	chrII_212810_T_to_C	DEL
SV_site_2	A3	chrII_212810_T_to_C	DEL
SV_site_2	A4	chrII_212810_T_to_C	DEL
SV_site_2	A6	chrII_212810_T_to_C	DEL
SV_site_2	A8	chrII_212810_T_to_C	DEL
SV_site_2	A9	chrII_212810_T_to_C	DEL
SV_site_2	B11	chrII_212810_T_to_C	DEL
SV_site_2	B12	chrII_212810_T_to_C	DEL
SV_site_2	B2	chrII_212810_T_to_C	DEL
SV_site_2	B4	chrII_212810_T_to_C	DEL
SV_site_2	B6	chrII_212810_T_to_C	DEL
SV_site_2	B8	chrII_212810_T_to_C	DEL
SV_site_2	B9	chrII_212810_T_to_C	DEL
SV_site_2	C1	chrII_212810_T_to_C	DEL
SV_site_2	C10	chrII_212810_T_to_C	DEL
SV_site_2	C11	chrII_212810_T_to_C	Edited
SV_site_2	C12	chrII_212810_T_to_C	DEL
SV_site_2	C2	chrII_212810_T_to_C	DEL
SV_site_2	C3	chrII_212810_T_to_C	DEL
SV_site_2	C4	chrII_212810_T_to_C	DEL
SV_site_2	C5	chrII_212810_T_to_C	DEL
SV_site_2	C6	chrII_212810_T_to_C	DEL
SV_site_2	C7	chrII_212810_T_to_C	DEL
SV_site_2	C8	chrII_212810_T_to_C	DEL
SV_site_2	C9	chrII_212810_T_to_C	DEL
SV_site_2	D10	chrII_212810_T_to_C	DEL
SV_site_2	D12	chrII_212810_T_to_C	DEL
SV_site_2	D2	chrII_212810_T_to_C	DEL
SV_site_2	D3	chrII_212810_T_to_C	DEL
SV_site_2	D5	chrII_212810_T_to_C	DEL
SV_site_2	D6	chrII_212810_T_to_C	DEL
SV_site_2	D7	chrII_212810_T_to_C	DEL
SV_site_2	D8	chrII_212810_T_to_C	DEL
SV_site_2	D9	chrII_212810_T_to_C	DEL
SV_site_2	E10	chrII_212810_T_to_C	DEL
SV_site_2	E11	chrII_212810_T_to_C	DEL
SV_site_2	E2	chrII_212810_T_to_C	DEL
SV_site_2	E4	chrII_212810_T_to_C	DEL
SV_site_2	E5	chrII_212810_T_to_C	DEL
SV_site_2	E6	chrII_212810_T_to_C	Edited
SV_site_2	E7	chrII_212810_T_to_C	DEL
SV_site_2	E8	chrII_212810_T_to_C	DEL
SV_site_2	F1	chrII_212810_T_to_C	DEL
SV_site_2	F10	chrII_212810_T_to_C	DEL
SV_site_2	F11	chrII_212810_T_to_C	DEL
SV_site_2	F12	chrII_212810_T_to_C	DEL
SV_site_2	F2	chrII_212810_T_to_C	DEL
SV_site_2	F3	chrII_212810_T_to_C	DEL
SV_site_2	F4	chrII_212810_T_to_C	DEL
SV_site_2	F5	chrII_212810_T_to_C	DEL
SV_site_2	F6	chrII_212810_T_to_C	DEL
SV_site_2	F7	chrII_212810_T_to_C	DEL
SV_site_2	F8	chrII_212810_T_to_C	DEL
SV_site_2	F9	chrII_212810_T_to_C	DEL
SV_site_2	G10	chrII_212810_T_to_C	DEL
SV_site_2	G12	chrII_212810_T_to_C	DEL
SV_site_2	G2	chrII_212810_T_to_C	DEL
SV_site_2	G3	chrII_212810_T_to_C	Edited
SV_site_2	G4	chrII_212810_T_to_C	DEL
SV_site_2	G6	chrII_212810_T_to_C	DEL
SV_site_2	G7	chrII_212810_T_to_C	DEL
SV_site_2	G8	chrII_212810_T_to_C	DEL
SV_site_2	G9	chrII_212810_T_to_C	DEL
SV_site_2	H1	chrII_212810_T_to_C	DEL
SV_site_2	H10	chrII_212810_T_to_C	DEL
SV_site_2	H11	chrII_212810_T_to_C	DEL
SV_site_2	H12	chrII_212810_T_to_C	DEL
SV_site_2	H2	chrII_212810_T_to_C	DEL
SV_site_2	H3	chrII_212810_T_to_C	DEL
SV_site_2	H4	chrII_212810_T_to_C	DEL
SV_site_2	H6	chrII_212810_T_to_C	Edited
SV_site_2	H7	chrII_212810_T_to_C	DEL
SV_site_2	H8	chrII_212810_T_to_C	DEL
SV_site_2	H9	chrII_212810_T_to_C	DEL
SV_site_3	A1	chrII_428059_GC_to_AT	DEL
SV_site_3	A10	chrII_428059_GC_to_AT	DEL
SV_site_3	A11	chrII_428059_GC_to_AT	TRA
SV_site_3	A12	chrII_428059_GC_to_AT	DEL
SV_site_3	A2	chrII_428059_GC_to_AT	DEL
SV_site_3	A3	chrII_428059_GC_to_AT	TRA
SV_site_3	A4	chrII_428059_GC_to_AT	DEL
SV_site_3	A5	chrII_428059_GC_to_AT	DEL
SV_site_3	A6	chrII_428059_GC_to_AT	TRA
SV_site_3	A7	chrII_428059_GC_to_AT	DEL
SV_site_3	A8	chrII_428059_GC_to_AT	DEL
SV_site_3	A9	chrII_428059_GC_to_AT	TRA
SV_site_3	B1	chrII_428059_GC_to_AT	DEL
SV_site_3	B10	chrII_428059_GC_to_AT	DEL
SV_site_3	B11	chrII_428059_GC_to_AT	DEL
SV_site_3	B12	chrII_428059_GC_to_AT	DEL
SV_site_3	B2	chrII_428059_GC_to_AT	DEL
SV_site_3	B3	chrII_428059_GC_to_AT	DEL
SV_site_3	B4	chrII_428059_GC_to_AT	DEL
SV_site_3	B5	chrII_428059_GC_to_AT	TRA
SV_site_3	B6	chrII_428059_GC_to_AT	DEL
SV_site_3	B7	chrII_428059_GC_to_AT	DEL
SV_site_3	B8	chrII_428059_GC_to_AT	Edited
SV_site_3	B9	chrII_428059_GC_to_AT	DEL
SV_site_3	D1	chrII_428059_GC_to_AT	DEL
SV_site_3	D10	chrII_428059_GC_to_AT	DEL
SV_site_3	D11	chrII_428059_GC_to_AT	TRA
SV_site_3	D12	chrII_428059_GC_to_AT	TRA
SV_site_3	D2	chrII_428059_GC_to_AT	DEL
SV_site_3	D3	chrII_428059_GC_to_AT	DEL
SV_site_3	D4	chrII_428059_GC_to_AT	TRA
SV_site_3	D5	chrII_428059_GC_to_AT	DEL
SV_site_3	D6	chrII_428059_GC_to_AT	DEL
SV_site_3	D7	chrII_428059_GC_to_AT	DEL
SV_site_3	D8	chrII_428059_GC_to_AT	DEL
SV_site_3	D9	chrII_428059_GC_to_AT	DEL
SV_site_3	E1	chrII_428059_GC_to_AT	TRA
SV_site_3	E10	chrII_428059_GC_to_AT	DEL
SV_site_3	E11	chrII_428059_GC_to_AT	TRA
SV_site_3	E12	chrII_428059_GC_to_AT	Edited
SV_site_3	E2	chrII_428059_GC_to_AT	DEL
SV_site_3	E3	chrII_428059_GC_to_AT	DEL
SV_site_3	E4	chrII_428059_GC_to_AT	DEL
SV_site_3	E5	chrII_428059_GC_to_AT	DEL
SV_site_3	E7	chrII_428059_GC_to_AT	DEL
SV_site_3	E8	chrII_428059_GC_to_AT	DEL
SV_site_3	E9	chrII_428059_GC_to_AT	DEL
SV_site_3	F1	chrII_428059_GC_to_AT	DEL
SV_site_3	F10	chrII_428059_GC_to_AT	DEL
SV_site_3	F11	chrII_428059_GC_to_AT	DEL
SV_site_3	F12	chrII_428059_GC_to_AT	TRA
SV_site_3	F2	chrII_428059_GC_to_AT	DEL
SV_site_3	F3	chrII_428059_GC_to_AT	DEL
SV_site_3	F4	chrII_428059_GC_to_AT	DEL
SV_site_3	F5	chrII_428059_GC_to_AT	DEL
SV_site_3	F6	chrII_428059_GC_to_AT	TRA
SV_site_3	F7	chrII_428059_GC_to_AT	DEL
SV_site_3	F8	chrII_428059_GC_to_AT	DEL
SV_site_3	F9	chrII_428059_GC_to_AT	DEL
SV_site_3	G1	chrII_428059_GC_to_AT	DEL
SV_site_3	G10	chrII_428059_GC_to_AT	DEL
SV_site_3	G11	chrII_428059_GC_to_AT	DEL
SV_site_3	G12	chrII_428059_GC_to_AT	DEL
SV_site_3	G2	chrII_428059_GC_to_AT	DEL
SV_site_3	G3	chrII_428059_GC_to_AT	DEL
SV_site_3	G4	chrII_428059_GC_to_AT	TRA
SV_site_3	G5	chrII_428059_GC_to_AT	DEL
SV_site_3	G6	chrII_428059_GC_to_AT	DEL
SV_site_3	G7	chrII_428059_GC_to_AT	TRA
SV_site_3	G8	chrII_428059_GC_to_AT	TRA
SV_site_3	G9	chrII_428059_GC_to_AT	DEL
SV_site_3	H1	chrII_428059_GC_to_AT	DEL
SV_site_3	H10	chrII_428059_GC_to_AT	DEL
SV_site_3	H11	chrII_428059_GC_to_AT	TRA
SV_site_3	H12	chrII_428059_GC_to_AT	DEL
SV_site_3	H2	chrII_428059_GC_to_AT	TRA
SV_site_3	H3	chrII_428059_GC_to_AT	TRA
SV_site_3	H4	chrII_428059_GC_to_AT	DEL
SV_site_3	H5	chrII_428059_GC_to_AT	DEL
SV_site_3	H6	chrII_428059_GC_to_AT	DEL
SV_site_3	H7	chrII_428059_GC_to_AT	DEL
SV_site_3	H8	chrII_428059_GC_to_AT	TRA
SV_site_3	H9	chrII_428059_GC_to_AT	DEL
SV_site_4	A1	chrXII_1064276_CCAAG_to_CAAA	TRA
SV_site_4	A10	chrXII_1064276_CCAAG_to_CAAA	TRA
SV_site_4	A11	chrXII_1064276_CCAAG_to_CAAA	TRA
SV_site_4	A12	chrXII_1064276_CCAAG_to_CAAA	Edited
SV_site_4	A2	chrXII_1064276_CCAAG_to_CAAA	TRA
SV_site_4	A3	chrXII_1064276_CCAAG_to_CAAA	Edited
SV_site_4	A6	chrXII_1064276_CCAAG_to_CAAA	TRA
SV_site_4	A7	chrXII_1064276_CCAAG_to_CAAA	TRA
SV_site_4	A9	chrXII_1064276_CCAAG_to_CAAA	Edited
SV_site_4	B1	chrXII_1064276_CCAAG_to_CAAA	TRA
SV_site_4	B11	chrXII_1064276_CCAAG_to_CAAA	TRA
SV_site_4	B12	chrXII_1064276_CCAAG_to_CAAA	TRA
SV_site_4	B2	chrXII_1064276_CCAAG_to_CAAA	TRA
SV_site_4	B3	chrXII_1064276_CCAAG_to_CAAA	TRA
SV_site_4	B4	chrXII_1064276_CCAAG_to_CAAA	Edited
SV_site_4	B5	chrXII_1064276_CCAAG_to_CAAA	TRA
SV_site_4	B6	chrXII_1064276_CCAAG_to_CAAA	TRA
SV_site_4	B7	chrXII_1064276_CCAAG_to_CAAA	TRA
SV_site_4	B8	chrXII_1064276_CCAAG_to_CAAA	TRA
SV_site_4	B9	chrXII_1064276_CCAAG_to_CAAA	TRA
SV_site_4	C10	chrXII_1064276_CCAAG_to_CAAA	TRA
SV_site_4	C11	chrXII_1064276_CCAAG_to_CAAA	TRA
SV_site_4	C12	chrXII_1064276_CCAAG_to_CAAA	TRA
SV_site_4	C2	chrXII_1064276_CCAAG_to_CAAA	TRA
SV_site_4	C6	chrXII_1064276_CCAAG_to_CAAA	TRA
SV_site_4	C7	chrXII_1064276_CCAAG_to_CAAA	TRA
SV_site_4	C8	chrXII_1064276_CCAAG_to_CAAA	Edited
SV_site_4	C9	chrXII_1064276_CCAAG_to_CAAA	TRA
SV_site_4	D10	chrXII_1064276_CCAAG_to_CAAA	TRA
SV_site_4	D11	chrXII_1064276_CCAAG_to_CAAA	TRA
SV_site_4	D12	chrXII_1064276_CCAAG_to_CAAA	Edited
SV_site_4	D2	chrXII_1064276_CCAAG_to_CAAA	TRA
SV_site_4	D3	chrXII_1064276_CCAAG_to_CAAA	Edited
SV_site_4	D4	chrXII_1064276_CCAAG_to_CAAA	TRA
SV_site_4	D5	chrXII_1064276_CCAAG_to_CAAA	TRA
SV_site_4	D6	chrXII_1064276_CCAAG_to_CAAA	TRA
SV_site_4	D7	chrXII_1064276_CCAAG_to_CAAA	Edited
SV_site_4	D8	chrXII_1064276_CCAAG_to_CAAA	Edited
SV_site_4	D9	chrXII_1064276_CCAAG_to_CAAA	TRA
SV_site_4	E1	chrXII_1064276_CCAAG_to_CAAA	TRA
SV_site_4	E10	chrXII_1064276_CCAAG_to_CAAA	TRA
SV_site_4	E11	chrXII_1064276_CCAAG_to_CAAA	Edited
SV_site_4	E12	chrXII_1064276_CCAAG_to_CAAA	Edited
SV_site_4	E3	chrXII_1064276_CCAAG_to_CAAA	TRA
SV_site_4	E5	chrXII_1064276_CCAAG_to_CAAA	TRA
SV_site_4	E6	chrXII_1064276_CCAAG_to_CAAA	TRA
SV_site_4	E7	chrXII_1064276_CCAAG_to_CAAA	TRA
SV_site_4	E9	chrXII_1064276_CCAAG_to_CAAA	TRA
SV_site_4	F1	chrXII_1064276_CCAAG_to_CAAA	TRA
SV_site_4	F10	chrXII_1064276_CCAAG_to_CAAA	TRA
SV_site_4	F11	chrXII_1064276_CCAAG_to_CAAA	TRA
SV_site_4	F12	chrXII_1064276_CCAAG_to_CAAA	TRA
SV_site_4	F2	chrXII_1064276_CCAAG_to_CAAA	Edited
SV_site_4	F3	chrXII_1064276_CCAAG_to_CAAA	TRA
SV_site_4	F4	chrXII_1064276_CCAAG_to_CAAA	TRA
SV_site_4	F5	chrXII_1064276_CCAAG_to_CAAA	TRA
SV_site_4	F7	chrXII_1064276_CCAAG_to_CAAA	TRA
SV_site_4	F8	chrXII_1064276_CCAAG_to_CAAA	TRA
SV_site_4	F9	chrXII_1064276_CCAAG_to_CAAA	TRA
SV_site_4	G1	chrXII_1064276_CCAAG_to_CAAA	TRA
SV_site_4	G10	chrXII_1064276_CCAAG_to_CAAA	Edited
SV_site_4	G12	chrXII_1064276_CCAAG_to_CAAA	TRA
SV_site_4	G2	chrXII_1064276_CCAAG_to_CAAA	Edited
SV_site_4	G3	chrXII_1064276_CCAAG_to_CAAA	Edited
SV_site_4	G4	chrXII_1064276_CCAAG_to_CAAA	Edited
SV_site_4	G6	chrXII_1064276_CCAAG_to_CAAA	TRA
SV_site_4	G7	chrXII_1064276_CCAAG_to_CAAA	TRA
SV_site_4	G8	chrXII_1064276_CCAAG_to_CAAA	TRA
SV_site_4	G9	chrXII_1064276_CCAAG_to_CAAA	TRA
SV_site_4	H1	chrXII_1064276_CCAAG_to_CAAA	Edited
SV_site_4	H10	chrXII_1064276_CCAAG_to_CAAA	TRA
SV_site_4	H11	chrXII_1064276_CCAAG_to_CAAA	TRA
SV_site_4	H2	chrXII_1064276_CCAAG_to_CAAA	TRA
SV_site_4	H3	chrXII_1064276_CCAAG_to_CAAA	TRA
SV_site_4	H5	chrXII_1064276_CCAAG_to_CAAA	Edited
SV_site_4	H6	chrXII_1064276_CCAAG_to_CAAA	TRA
SV_site_4	H7	chrXII_1064276_CCAAG_to_CAAA	Edited
SV_site_4	H9	chrXII_1064276_CCAAG_to_CAAA	TRA

## Sheet: Table S5
Table S5. Feature list used in prediction models
feature_name	No. of variables	description	included_feature_subset	Reference
T_score	1		feature subset 1	Roy. et al. Nat Biotech. 2018
guide_GC	1		feature subset 1
target sequece mono-nucleotides (e.g. A25, T21)	112		feature subset 1
target sequece di-nucleotides (e.g. AA24, TG21)	424		feature subset 1
ATACseq_ins_freq	1		feature subset 2	Schep et al. Genome Res. 2015
histone_modifications (e.g. H3K4ac)	26		feature subset 2	Weiner et al. Mol Cell. 2015
transcription_gRNA_bind_template_strand	1	strand-specifc RNA-seq transcript level at same direction of PAM site	feature subset 2	Venkatesh et al. Nat Comm. 2016
transcription_gRNA_bind_non_template_strand	1	strand-specifc RNA-seq transcript level at opposite direction of PAM site	feature subset 2
bp_to_telomere	1		feature subset 3
bp_to_centromere	1		feature subset 3
norm_distance_to_telomere	1	Relative distance to telomere (from 0 to 1)	feature subset 3
ILR (e.g. ILR50, ILR100)	6	Local repetitiveness measured for window sizes 50, 100, 500, 1000, 5000 and 10000	feature subset 3	Haubold & Wiehe. BMC Bioinformatics. 2006
IGR (e.g. IGR50, IGR100)	6	Global repetitiveness measured for window sizes 50, 100, 500, 1000, 5000 and 10000	feature subset 3
TLR (e.g. TLR25x2, TLR50x2)	6	Length of tandem repeat found in 25bp x2, 50bp x 2, 250bp x2, 500bp x2, 1000bp x2, 2500bp x2 and 5000bp x 2 regions centered at target site	feature subset 3
m1	1	No. of potential off-target sites with 1 mismatch	feature subset 3
m2	1	No. of potential off-target sites with 2 mismatches	feature subset 3
m3	1	No. of potential off-target sites with 3 mismatches	feature subset 3
editing_system	3	v1.1/v1.2/v1.3	correction factor	Roy. et al. Nat Biotech. 2018
variant_type	3	SNV/INDEL/MNV	correction factor

## Sheet: Table S6
Table S6. Parameters for the final SCORE models
outcome	feature_subset	strategy	downsampling	shrinkage	inter_depth	ntrees	median AUPRC	median F1	median AUROC	model description
Unedit	correction factors + feature subset 1+2	RUS only	0.5	0.01	2	200	0.548175	0.479532	0.784515	final model
Unedit	correction factors + feature subset 1+2+3	RUS only	0.5	0.01	2	200	0.551504	0.472727	0.783113	feature importance calculation
SV	correction factors + feature subset 3	RUS only	0.2	0.01	3	500	0.510901	0.555556	0.946664	final model
SV	correction factors + feature subset 1+2+3	RUS only	0.2	0.01	3	500	0.496437	0.538462	0.948458	feature importance calculation
DEL	correction factors + feature subset 3	RUS only	0.2	0.01	3	500	0.366484	0.5	0.930957	final model
DEL	correction factors + feature subset 1+2+3	RUS only	0.2	0.01	3	500	0.331985	0.428571	0.903953	feature importance calculation
TRA	correction factors + feature subset 3	RUS only	0.2	0.01	3	200	0.399502	0.551724	0.96109	final model
TRA	correction factors + feature subset 1+2+3	RUS only	0.2	0.01	3	200	0.358765	0.466667	0.957337	feature importance calculation

## Sheet: Table S7
Table S7. Genomic fraction of Cas9 NGG motifs subject to unintended outcomes.
outcome	category	threshold	No. of sites	percentage
total	n.a.	n.a.	873419	1
SV	low risk	0.00 - 0.15	831302	0.951779
SV	medium risk	0.15 - 0.50	28864	0.0330471
SV	high risk	0.50 - 1.00	13253	0.0151737
DEL	low risk	0.00 - 0.15	858291	0.98268
DEL	medium risk	0.15 - 0.50	10743	0.0122999
DEL	high risk	0.50 - 1.00	4385	0.0050205
TRA	low risk	0.00 - 0.15	845991	0.968597
TRA	medium risk	0.15 - 0.50	14658	0.0167823
TRA	high risk	0.50 - 1.00	12770	0.0146207
Unedited	high efficiency	0.00 - 0.25	776268	0.888769
Unedited	low efficiency	0.25 - 1.00	97151	0.111231

## Sheet: Table S8
Table S8. SV hotspots across the yeast genome
chr	start	end	size	n_PAM	n_PAM_w_SCORE-SV > 0.15	overlaping_ORF
chrI	44	4356	4313	221	221	YAL069W, YAL068W-A, YAL068C, YAL067W-A
chrI	5020	6071	1052	67	65
chrI	6647	6918	272	21	21
chrI	7996	8077	82	12	12	YAL067C
chrI	10063	28037	17975	588	587	YAL066W, YAL065C, YAL064W-B, YAL064C-A, YAL064W, YAL063C-A, YAL063C
chrI	30979	31191	213	11	11
chrI	70850	71089	240	29	29
chrI	76671	77085	415	36	35	YAL035W
chrI	77457	77618	162	13	13	YAL035W
chrI	113258	113337	80	13	13	YAL021C
chrI	139080	141415	2336	80	80	YAL005C, YAL004W
chrI	159995	166355	6361	29	29	YAR009C, YAR010C
chrI	176544	176996	453	17	17	YAR020C
chrI	182394	184926	2533	129	129	YAR027W, YAR028W
chrI	186973	190184	3212	152	139	YAR031W, YAR033W
chrI	202993	230136	27144	438	438	YAR050W, YAR053W, YAR060C, YAR064W, YAR066W, YAR068W, YAR069C, YAR070C, YAR071W, YAR073W, YAR075W
chrII	115	11538	11424	274	274	YBL113C, YBL113W-A, YBL112C, YBL111C, YBL109W, YBL108C-A, YBL108W, YBL107W-A, YBL107C, YBL106C
chrII	24184	24269	86	11	11	YBL102W
chrII	25967	26024	58	14	14	YBL101C
chrII	29475	36594	7120	91	91	YBL100W-A, YBL100W-B
chrII	37114	37189	76	13	13	YBL100C, YBL099W
chrII	59835	60064	230	17	17	YBL087C
chrII	88313	89122	810	21	21	YBL072C
chrII	197405	198062	658	19	19
chrII	205702	205821	120	13	13	YBL011W
chrII	213802	213872	71	13	13	YBL007C
chrII	220845	227203	6359	49	49	YBL005W-A, YBL005W-B
chrII	255350	255677	328	16	16	YBR009C
chrII	258653	258903	251	15	15
chrII	259353	265636	6284	39	39	YBR012C, YBR012W-A, YBR012W-B, YBR013C
chrII	270366	270590	225	31	31	YBR016W
chrII	299777	301365	1589	42	42	YBR030W, YBR031W
chrII	333390	333589	200	16	16	YBR048W
chrII	338611	338667	57	13	13
chrII	344044	344122	79	14	14	YBR054W
chrII	351276	351486	211	18	18	YBR056W-A, YBR056C-B
chrII	372261	372399	139	21	21	YBR067C
chrII	381527	381592	66	13	13
chrII	395455	395510	56	16	16	YBR079C
chrII	414394	414538	145	11	11	YBR084C-A
chrII	427793	430769	2977	207	207	YBR092C, YBR093C
chrII	463972	464761	790	47	47	YBR112C
chrII	465228	465790	563	58	58	YBR112C, YBR113W
chrII	477291	479287	1997	48	48	YBR118W
chrII	591446	592458	1013	25	25	YBR180W, YBR181C
chrII	643278	643952	675	28	28
chrII	660263	660934	672	48	48	YBR218C
chrII	661273	661964	692	39	39	YBR218C
chrII	698092	698321	230	24	24
chrII	779822	780667	846	72	72	YBR289W
chrII	792970	793241	272	29	29	YBR295W
chrII	799979	800368	390	33	33	YBR296C-A
chrII	801274	802491	1218	68	68	YBR297W
chrII	803284	813154	9871	254	254	YBR298C, YBR298C-A, YBR299W, YBR300C, YBR301W, YBR302C
chrIII	25	16168	16144	518	518	YCL076W, YCL073C, YCL069W, YCL068C, YCL067C, YCL066W, YCL065W, YCL064C
chrIII	17061	17139	79	13	13
chrIII	18053	18175	123	13	13	YCL063W
chrIII	18599	18921	323	18	18	YCL061C
chrIII	55632	55693	62	12	12	YCL038C
chrIII	56790	57262	473	16	16
chrIII	70593	70688	96	14	14	YCL028W
chrIII	82324	91133	8810	156	156	YCL021W-A, YCL020W, YCL019W
chrIII	142626	143134	509	21	21
chrIII	149465	151935	2471	106	106	YCR018C-A
chrIII	168197	169837	1641	44	44
chrIII	198438	201329	2892	36	36	YCR038C, YCR038W-A, YCR039C, YCR040W, YCR041W, YCR042C
chrIII	233745	233823	79	12	12	YCR067C
chrIII	249314	249351	38	11	11	YCR076C
chrIII	268656	268983	328	13	13	YCR089W
chrIII	291075	296264	5190	219	219	YCR096C, YCR097W, YCR097W-A
chrIII	300757	302068	1312	110	110	YCR099C, YCR100C
chrIII	302679	316605	13927	755	751	YCR101C, YCR102C, YCR102W-A, YCR104W, YCR105W, YCR106W, YCR107W, YCR108C
chrIV	62	21187	21126	345	343	YDL248W, YDL247W-A, YDL247W, YDL246C, YDL245C, YDL244W, YDL243C, YDL242W, YDL241W
chrIV	21863	22455	593	44	44
chrIV	22680	23263	584	43	43	YDL240W
chrIV	43838	45979	2142	56	56	YDL229W, YDL228C
chrIV	116385	116517	133	14	14	YDL192W
chrIV	117970	118658	689	24	24	YDL191W
chrIV	124353	124806	454	20	20	YDL188C
chrIV	133505	134524	1020	30	30	YDL182W
chrIV	161446	161702	257	15	15	YDL167C
chrIV	205459	205909	451	53	50	YDL140C
chrIV	217820	218502	683	23	23	YDL136W
chrIV	219942	220715	774	51	39	YDL134C
chrIV	227487	228563	1077	31	31	YDL131W
chrIV	309018	309243	226	15	15	YDL082W
chrIV	309794	309932	139	18	18	YDL081C
chrIV	383319	384610	1292	73	73	YDL039C, YDL037C
chrIV	427395	427606	212	37	37	YDL014W
chrIV	434230	434991	762	22	22
chrIV	437002	437612	611	19	19
chrIV	471635	473003	1369	28	28	YDR012W
chrIV	491888	492228	341	26	26	YDR025W
chrIV	513048	521152	8105	115	115	YDR034C-D, YDR034C-C, YDR034C-A
chrIV	527293	538769	11477	75	75	YDR038C, YDR039C, YDR040C
chrIV	601031	601538	508	39	27	YDR077W
chrIV	645062	651792	6731	48	48	YDR098C-B, YDR098C-A
chrIV	667857	668639	783	23	23	YDR106W
chrIV	757610	759730	2121	25	25	YDR150W
chrIV	801856	801982	127	11	11	YDR170C
chrIV	802667	805817	3151	66	66	YDR170W-A
chrIV	812753	813016	264	17	17	YDR174W
chrIV	837835	838254	420	33	33	YDR188W
chrIV	871097	871208	112	19	19	YDR209C, YDR210W
chrIV	871504	884709	13206	70	70	YDR210W-A, YDR210W-B, YDR210C-D, YDR210C-C
chrIV	945621	946504	884	37	37
chrIV	980815	993038	12224	48	48	YDR261W-A, YDR261W-B, YDR261C-D, YDR261C-C
chrIV	1087959	1088551	593	34	34	YDR312W
chrIV	1095338	1102018	6681	43	43	YDR316W-A, YDR316W-B
chrIV	1150820	1151547	728	32	32	YDR340W
chrIV	1154033	1156492	2460	51	51	YDR342C
chrIV	1159200	1164456	5257	257	257	YDR343C, YDR344C, YDR345C
chrIV	1175123	1175685	563	20	20
chrIV	1206473	1212746	6274	28	28	YDR365W-A, YDR365W-B, YDR366C
chrIV	1239690	1239824	135	16	16	YDR382W
chrIV	1242922	1245920	2999	32	32	YDR385W
chrIV	1301758	1301932	175	12	12	YDR417C, YDR418W
chrIV	1328871	1328951	81	12	12	YDR432W
chrIV	1329634	1329964	331	65	64	YDR432W, YDR433W
chrIV	1352430	1353209	780	19	19	YDR445C
chrIV	1354864	1355236	373	20	20	YDR447C
chrIV	1412403	1412468	66	14	14	YDR477W
chrIV	1490185	1490254	70	16	16	YDR525W
chrIV	1503799	1504744	946	47	42	YDR534C
chrIV	1505476	1505907	432	23	23
chrIV	1507406	1507500	95	19	19
chrIV	1520643	1525435	4793	240	240	YDR541C, YDR542W, YDR543C, YDR544C
chrIX	14	26060	26047	269	269	YIL177C, YIL177W-A, YIL176C, YIL173W, YIL172C, YIL171W-A, YIL169C
chrIX	69239	69539	301	13	13	YIL148W
chrIX	105268	105826	559	22	22	YIL130W
chrIX	128482	128776	295	30	26	YIL123W
chrIX	146914	147078	165	14	14	YIL115C
chrIX	196429	197554	1126	40	40
chrIX	204974	210890	5917	86	86	YIL082W, YIL082W-A
chrIX	231426	231992	567	24	24	YIL069C
chrIX	245759	246872	1114	61	61	YIL060W, YIL059C
chrIX	247147	248384	1238	87	87	YIL058W, YIL057C
chrIX	248653	248774	122	14	14
chrIX	300170	300674	505	18	18
chrIX	317217	318014	798	45	45	YIL018W
chrIX	334133	334433	301	19	19	YIL011W
chrIX	369811	369898	88	13	13	YIR006C
chrIX	387114	389248	2135	175	175
chrIX	390357	392092	1736	82	72	YIR019C
chrIX	392821	392890	70	13	13	YIR019C
chrIX	422111	422432	322	42	39	YIR036C
chrIX	430601	430720	120	12	12	YIR039C
chrIX	430968	439877	8910	409	406	YIR039C, YIR040C, YIR041W, YIR042C, YIR043C
chrV	595	8581	7987	157	157	YEL077C, YEL077W-A, YEL076C-A, YEL076C, YEL075W-A, YEL075C, YEL074W, YEL073C
chrV	14688	16449	1762	100	98	YEL071W
chrV	16656	23443	6788	337	337	YEL071W, YEL070W, YEL069C
chrV	24046	24270	225	19	19
chrV	26877	26933	57	11	11	YEL066W
chrV	52775	53056	282	16	16	YEL054C, YEL053W-A
chrV	61672	62943	1272	46	46
chrV	63514	64268	755	43	43	YEL049W
chrV	83125	83250	126	11	11	YEL036C
chrV	85695	85922	228	12	12	YEL034C-A, YEL034W
chrV	86274	86732	459	39	38	YEL033W
chrV	100489	100625	137	15	15
chrV	135363	136090	728	30	29
chrV	137998	138544	547	27	27
chrV	175419	175870	452	30	30	YER011W
chrV	219730	220153	424	27	27	YER033C
chrV	225352	225454	103	12	12
chrV	249492	250355	864	32	29
chrV	267038	267165	128	14	14	YER056C
chrV	275903	278016	2114	161	161	YER060W, YER060W-A
chrV	289821	290469	649	22	22	YER066W
chrV	306701	307309	609	28	28	YER074W
chrV	308806	309199	394	17	17	YER075C
chrV	354273	355037	765	20	20
chrV	363001	363848	848	15	15	YER102W
chrV	397291	397431	141	15	15	YER117W
chrV	431323	432015	693	28	28
chrV	433564	436744	3181	134	132	YER133W
chrV	442865	449838	6974	45	45	YER138C, YER137C-A, YER138W-A
chrV	487602	488270	669	32	32
chrV	492123	498651	6529	37	37	YER160C, YER159C-A
chrV	545323	545449	127	18	18
chrV	551251	551375	125	12	12
chrV	553037	553177	141	11	11	YER182W
chrV	559074	559242	169	18	18
chrV	562356	562428	73	12	12	YER186C
chrV	565746	565920	175	19	19
chrV	566148	571720	5573	277	268	YER187W, YER188W, YER188C-A, YER189W, YER190W
chrVI	877	16585	15709	322	322	YFL067W, YFL066C, YFL065C, YFL064C, YFL063W, YFL062W, YFL061W, YFL060C, YFL059W, YFL058W
chrVI	22201	22256	56	13	13	YFL054C
chrVI	54940	55068	129	12	12
chrVI	57722	57932	211	11	11
chrVI	92394	92567	174	17	17	YFL023W
chrVI	95325	95400	76	15	15
chrVI	99087	99694	608	26	26	YFL020C
chrVI	115130	115199	70	13	13	YFL010W-A, YFL010C
chrVI	117258	118066	809	31	31	YFL009W
chrVI	137427	144152	6726	30	30	YFL002W-B, YFL002W-A
chrVI	158427	158657	231	14	14
chrVI	161720	162332	613	22	22
chrVI	210304	210742	439	13	13
chrVI	220443	221211	769	45	45	YFR031C-A
chrVI	222168	222241	74	14	14	YFR032C
chrVI	226605	226780	176	11	11
chrVI	249773	249873	101	15	15	YFR050C
chrVI	250947	251116	170	37	31	YFR051C
chrVI	255490	255658	169	30	30
chrVI	256104	256196	93	12	12
chrVI	261268	261491	224	12	12
chrVI	269837	270133	297	29	29
chrVII	16	3233	3218	141	132	YGL263W
chrVII	4040	12295	8256	388	388	YGL262W, YGL261C, YGL260W, YGL259W, YGL258W-A, YGL258W
chrVII	12704	13672	969	76	72	YGL257C
chrVII	15475	16088	614	54	51	YGL256W
chrVII	23394	23557	164	20	20
chrVII	24095	24203	109	23	23	YGL253W
chrVII	110602	111754	1153	31	31	YGL204C
chrVII	112521	114050	1530	107	107	YGL203C
chrVII	114793	115237	445	23	23
chrVII	122195	122331	137	13	13
chrVII	158817	158991	175	17	17	YGL181W
chrVII	192184	192298	115	11	11	YGL164C
chrVII	224742	224922	181	11	11	YGL150C
chrVII	227797	228263	467	20	20	YGL147C
chrVII	254431	255431	1001	33	33	YGL135W
chrVII	319038	319870	833	37	29
chrVII	323336	323460	125	12	12
chrVII	361694	361823	130	11	11	YGL078C
chrVII	364168	365089	922	27	27	YGL076C
chrVII	385458	386148	691	51	48	YGL062W
chrVII	386506	387177	672	54	54	YGL062W
chrVII	400192	400580	389	16	16
chrVII	401398	405606	4209	126	126	YGL053W, YGL052W, YGL051W
chrVII	437492	437882	391	30	30	YGL031C
chrVII	441675	442728	1054	82	82	YGL028C
chrVII	518054	518400	347	25	25	YGR014W
chrVII	529853	530110	258	27	27	YGR023W
chrVII	534328	534453	126	12	12	YGR027C
chrVII	534965	542003	7039	51	51	YGR027W-A, YGR027W-B
chrVII	561505	574840	13336	71	71	YGR038C-B, YGR038C-A
chrVII	583721	583769	49	14	14	YGR044C
chrVII	648227	648944	718	23	23	YGR085C
chrVII	649668	649769	102	12	12	YGR086C
chrVII	677997	678138	142	14	14
chrVII	706809	712694	5886	103	103	YGR109W-A, YGR109W-B
chrVII	727358	727719	362	23	23	YGR118W
chrVII	735514	736579	1066	35	35	YGR122C-A
chrVII	744098	744627	530	31	31	YGR125W
chrVII	763687	765140	1454	49	49	YGR138C
chrVII	774152	774520	369	31	31
chrVII	778690	779432	743	38	38
chrVII	787316	787701	386	30	30	YGR148C
chrVII	806518	806616	99	21	21	YGR159C
chrVII	807191	807578	388	23	23	YGR159C, YGR160W
chrVII	811201	823769	12569	54	54	YGR161W-A, YGR161W-B, YGR161C-D, YGR161C-C
chrVII	848480	850785	2306	156	156	YGR176W, YGR177C
chrVII	875954	876291	338	15	15
chrVII	877119	877268	150	17	17	YGR189C
chrVII	882820	883739	920	37	37	YGR192C
chrVII	930930	932140	1211	41	41
chrVII	1000888	1002225	1338	62	62	YGR254W
chrVII	1062160	1062268	109	14	14	YGR285C
chrVII	1067252	1069432	2181	146	140	YGR287C
chrVII	1070318	1071544	1227	101	93	YGR288W
chrVII	1073834	1084316	10483	415	411	YGR289C, YGR290W, YGR291C, YGR292W, YGR293C, YGR294W, YGR295C
chrVIII	29	8781	8753	219	219	YHL050C, YHL050W-A, YHL049C, YHL048C-A, YHL048W, YHL047C
chrVIII	9142	9590	449	48	36	YHL047C
chrVIII	10685	10777	93	15	15
chrVIII	10990	11208	219	12	12
chrVIII	11538	12937	1400	63	63	YHL046C, YHL045W
chrVIII	33599	33718	120	19	19	YHL034W-A, YHL034C
chrVIII	35162	35993	832	46	46	YHL033C
chrVIII	83678	83839	162	14	14	YHL010C
chrVIII	84190	84271	82	12	12	YHL009C
chrVIII	85161	92288	7128	40	40	YHL009W-A, YHL009W-B
chrVIII	104641	105225	585	27	27	YHL001W
chrVIII	116360	116918	559	17	17
chrVIII	133655	134091	437	15	15
chrVIII	146158	146766	609	24	24
chrVIII	174540	174773	234	27	27	YHR032W
chrVIII	175239	175485	247	28	28	YHR032W-A, YHR032C-A
chrVIII	188730	189012	283	34	32	YHR040W
chrVIII	192873	194395	1523	86	86	YHR043C, YHR044C
chrVIII	229525	230512	988	53	53	YHR066W
chrVIII	235258	237234	1977	177	177	YHR070W, YHR070C-A, YHR071W
chrVIII	252822	253034	213	13	13	YHR077C
chrVIII	282691	282842	152	28	28	YHR089C
chrVIII	287252	291024	3773	302	293	YHR092C, YHR093W, YHR094C
chrVIII	291691	292289	599	52	44	YHR094C
chrVIII	292596	294411	1816	154	154	YHR094C, YHR095W
chrVIII	386015	386146	132	11	11	YHR143W
chrVIII	388760	389780	1021	42	42	YHR145C
chrVIII	391470	391987	518	21	21	YHR146W
chrVIII	451160	452625	1466	75	75	YHR174W
chrVIII	504282	505360	1079	39	39	YHR203C
chrVIII	525202	557833	32632	348	348	YHR211W, YHR212C, YHR212W-A, YHR213W, YHR213W-A, YHR213W-B, YHR214W, YHR214W-A, YHR214C-B, YHR214C-C, YHR214C-D, YHR214C-E, YHR215W, YHR216W, YHR217C
chrX	8401	23429	15029	217	217	YJL223C, YJL222W-B, YJL222W-A, YJL222W, YJL221C, YJL220W, YJL219W, YJL218W, YJL217W
chrX	24726	24951	226	20	20	YJL216C
chrX	74289	74536	248	24	24	YJL191W
chrX	114688	114917	230	18	18	YJL162C
chrX	120705	121264	560	28	28	YJL159W
chrX	134933	135025	93	15	15	YJL153C
chrX	136453	136510	58	11	11	YJL152W, YJL151C
chrX	153316	154860	1545	31	31	YJL138C
chrX	188979	189097	119	13	13	YJL123C
chrX	196760	204545	7786	122	122	YJL115W, YJL114W, YJL113W
chrX	338446	339201	756	44	44	YJL052W
chrX	354224	355679	1456	44	44
chrX	366770	367416	647	39	39	YJL041W
chrX	400107	400338	232	43	43	YJL020C
chrX	424252	424534	283	25	25
chrX	453672	454678	1007	30	30	YJR009C
chrX	455915	456193	279	16	16
chrX	470081	470387	307	28	28	YJR022W, YJR023C, YJR024C
chrX	472221	484126	11906	29	29	YJR026W, YJR027W, YJR028W, YJR029W, YJR030C
chrX	523949	524166	218	17	17
chrX	524940	525850	911	63	62	YJR047C
chrX	537665	543777	6113	324	324	YJR055W, YJR056C
chrX	606541	606763	223	32	26
chrX	701704	702824	1121	41	41	YJR145C
chrX	712670	713093	424	17	17	YJR151C
chrX	714825	715327	503	21	21	YJR151C
chrX	724496	725246	751	43	43
chrX	726060	745679	19620	285	285	YJR154W, YJR155W, YJR156C, YJR157W, YJR158W, YJR159W, YJR160C, YJR161C, YJR162C
chrXI	51	5192	5142	215	213	YKL225W, YKL224C, YKL223W, YKL222C
chrXI	6649	6852	204	14	14	YKL221W
chrXI	9841	9868	28	11	11	YKL220C
chrXI	14128	14584	457	34	28	YKL219W
chrXI	14932	18037	3106	206	190	YKL219W, YKL218C
chrXI	19561	20334	774	52	49
chrXI	20865	20987	123	19	19
chrXI	21804	22287	484	39	39	YKL217W
chrXI	26443	26759	317	16	16
chrXI	36466	36642	177	11	11
chrXI	63942	64350	409	25	25	YKL202W, YKL201C
chrXI	68322	68385	64	17	17	YKL198C
chrXI	142106	142792	687	53	53	YKL164C
chrXI	144639	144879	241	11	11	YKL163W
chrXI	202478	203146	669	20	20
chrXI	220731	220830	100	14	14	YKL117W
chrXI	276847	277062	216	16	16	YKL088W
chrXI	313560	314531	972	30	30
chrXI	336586	336797	212	22	22	YKL054C
chrXI	337252	337853	602	35	31	YKL054C
chrXI	380150	381704	1555	147	147	YKL032C
chrXI	432319	432867	549	18	18	YKL006W
chrXI	458027	458810	784	18	18
chrXI	463248	463606	359	25	25
chrXI	464194	464663	470	45	45	YKR013W
chrXI	465051	465254	204	12	12
chrXI	515096	516185	1090	125	125	YKR039W
chrXI	516992	518092	1101	58	58	YKR040C
chrXI	519498	520050	553	78	78	YKR042W
chrXI	554822	556307	1486	22	22	YKR059W
chrXI	576457	576659	203	16	16	YKR072C
chrXI	613105	613834	730	43	38	YKR092C
chrXI	618014	618291	278	13	13	YKR094C
chrXI	647103	648266	1164	40	40	YKR102W
chrXI	654515	654641	127	16	16	YKR103W
chrXI	656303	666782	10480	315	315	YKR103W, YKR104W, YKR105C, YKR106W
chrXII	13	15822	15810	201	201	YLL067C, YLL067W-A, YLL066W-B, YLL066C, YLL066W-A, YLL065W, YLL064C, YLL063C
chrXII	18279	18362	84	12	12	YLL061W
chrXII	21355	21429	75	14	14	YLL060C
chrXII	47864	48626	763	49	49	YLL045C, YLL044W
chrXII	64138	65098	961	52	52	YLL039C
chrXII	84291	84355	65	14	14
chrXII	92070	92442	373	17	17
chrXII	94681	97523	2843	97	96	YLL025W, YLL024C
chrXII	123419	123545	127	15	15	YLL013C
chrXII	132198	132316	119	13	13	YLL008W
chrXII	167954	168162	209	12	12
chrXII	170670	171171	502	45	45
chrXII	171555	172074	520	30	30	YLR013W
chrXII	202061	202586	526	29	29	YLR029C
chrXII	214788	221278	6491	44	44	YLR035C-A
chrXII	222665	223056	392	30	30	YLR037C
chrXII	232901	233691	791	74	56	YLR044C
chrXII	251657	251749	93	16	16	YLR055C
chrXII	252199	252248	50	12	12	YLR055C
chrXII	252451	253112	662	77	77	YLR055C
chrXII	263699	264134	436	27	27	YLR061W, YLR062C
chrXII	369620	369774	155	11	11	YLR110C
chrXII	373777	374458	682	16	16
chrXII	411255	411519	265	17	17	YLR134W
chrXII	451059	490606	39548	148	148	YLR154W-A, YLR154W-B, YLR154W-C, YLR154W-E, YLR154W-F, YLR154C-G, YLR154C-H, YLR155C, YLR156W, YLR156C-A, YLR157C, YLR157W-D, YLR157C-B, YLR157C-A, YLR157W-E, YLR157C-C, YLR158C, YLR159W, YLR159C-A, YLR160C, YLR161W, YLR162W, YLR162W-A
chrXII	507358	507606	249	12	12	YLR175W
chrXII	510843	510895	53	14	14
chrXII	547427	547732	306	21	21	YLR197W, YLR198C
chrXII	555442	555595	154	11	11	YLR206W
chrXII	556173	556448	276	20	20	YLR206W
chrXII	592484	599453	6970	60	60	YLR227W-A, YLR227W-B
chrXII	613715	613757	43	13	13	YLR237W
chrXII	639781	640013	233	11	11	YLR249W
chrXII	645835	646080	246	39	39	YLR255C
chrXII	650586	657352	6767	74	74	YLR256W, YLR256W-A
chrXII	731662	732340	679	23	23	YLR302C
chrXII	789084	789273	190	21	21	YLR330W
chrXII	904040	904226	187	25	25	YLR390W-A
chrXII	940939	947284	6346	35	35	YLR410W, YLR410W-A, YLR410W-B, YLR411W
chrXII	975788	981844	6057	35	35
chrXII	1003182	1004139	958	32	32	YLR432W
chrXII	1051991	1052374	384	25	25
chrXII	1053202	1053874	673	41	39	YLR455W
chrXII	1055862	1055941	80	14	14	YLR457C
chrXII	1057383	1066262	8880	372	372	YLR459W, YLR460C, YLR461W, YLR462W
chrXIII	34	10797	10764	160	160	YML133C, YML133W-B, YML133W-A, YML132W, YML131W
chrXIII	12380	12471	92	12	12	YML130C
chrXIII	16356	16461	106	18	18	YML128C
chrXIII	21717	22219	503	35	35	YML124C
chrXIII	26445	26783	339	19	19
chrXIII	86760	87196	437	26	26	YML091C
chrXIII	130078	130228	151	13	13	YML071C
chrXIII	162540	162982	443	30	30	YML056C
chrXIII	164269	165310	1042	64	64	YML055W
chrXIII	168185	169094	910	42	42
chrXIII	183728	190217	6490	35	35	YML045W-A, YML045W
chrXIII	191735	192218	484	19	19	YML043C
chrXIII	195908	202378	6471	33	33	YML040W, YML039W
chrXIII	226447	226638	192	11	11	YML024W
chrXIII	236321	237247	927	74	74	YML017W
chrXIII	238092	238924	833	76	76	YML017W
chrXIII	239329	239854	526	36	36	YML016C
chrXIII	248074	248306	233	20	20	YML010W
chrXIII	250519	250562	44	14	14	YML010W, YML009W-B
chrXIII	278980	281892	2913	241	241	YMR006C, YMR007W, YMR008C
chrXIII	348781	348886	106	12	12	YMR039C
chrXIII	354157	354793	637	53	47	YMR043W
chrXIII	356761	363205	6445	48	48	YMR044W, YMR045C, YMR046C, YMR046W-A
chrXIII	364908	365366	459	55	55	YMR047C
chrXIII	372199	379541	7343	83	83	YMR050C, YMR051C
chrXIII	380100	380305	206	16	16	YMR052W, YMR052C-A
chrXIII	408978	410145	1168	105	105	YMR070W
chrXIII	503563	505115	1553	59	57
chrXIII	509882	510271	390	24	24	YMR121C
chrXIII	588540	588727	188	11	11	YMR164C
chrXIII	599552	602747	3196	191	191	YMR169C, YMR170C
chrXIII	608909	609900	992	19	19	YMR173W, YMR173W-A
chrXIII	632434	634456	2023	109	104	YMR186W
chrXIII	753421	753593	173	12	12	YMR242C
chrXIII	768369	769060	692	31	31
chrXIII	794978	795108	131	11	11	YMR263W
chrXIII	808267	809049	783	34	34
chrXIII	811626	811693	68	14	14	YMR273C
chrXIII	873723	874292	570	50	50	YMR303C
chrXIII	874523	874648	126	13	13
chrXIII	907229	907734	506	36	35	YMR316C-B, YMR317W
chrXIII	907952	908919	968	50	50	YMR317W
chrXIII	910161	910611	451	36	36	YMR317W
chrXIII	912521	912578	58	11	11
chrXIII	914768	914987	220	19	19
chrXIII	915197	924340	9144	352	343	YMR320W, YMR321C, YMR322C, YMR323W, YMR324C, YMR325W, YMR326C
chrXIV	6668	19341	12674	350	337	YNL338W, YNL337W, YNL336W, YNL335W, YNL334C, YNL333W, YNL332W, YNL331C, YNL330C
chrXIV	23460	23896	437	40	40
chrXIV	26227	26329	103	13	13	YNL327W
chrXIV	26630	26798	169	14	14	YNL327W
chrXIV	62034	62215	182	14	14	YNL302C
chrXIV	63520	64018	499	27	27	YNL301C
chrXIV	96165	102902	6738	66	66	YNL285W, YNL284C-B, YNL284C-A
chrXIV	106047	106182	136	13	13	YNL283C
chrXIV	131630	131675	46	12	12	YNL271C
chrXIV	252010	253917	1908	55	55	YNL209W
chrXIV	254807	255002	196	46	46	YNL208W
chrXIV	282567	282772	206	14	14	YNL190W
chrXIV	289841	289923	83	12	12	YNL186W
chrXIV	331934	332165	232	13	13	YNL162W
chrXIV	356965	359419	2455	210	210	YNL143C, YNL142W
chrXIV	413399	415114	1716	135	135	YNL112W
chrXIV	416140	416224	85	21	21	YNL112W
chrXIV	499697	500102	406	15	15	YNL067W
chrXIV	510724	510918	195	15	15	YNL061W
chrXIV	518874	525213	6340	68	68	YNL054W-A, YNL054W-B
chrXIV	546534	547220	687	32	32	YNL042W-B
chrXIV	561405	568307	6903	43	43
chrXIV	569817	574247	4431	137	137	YNL034W, YNL033W
chrXIV	575762	576002	241	11	11	YNL031C
chrXIV	576675	577082	408	20	20	YNL030W
chrXIV	597991	602492	4502	141	141	YNL019C, YNL018C, YNL017C
chrXIV	603671	603804	134	16	16	YNL016W
chrXIV	604161	604465	305	19	19	YNL016W
chrXIV	605503	605698	196	13	13	YNL015W
chrXIV	619074	619335	262	51	30	YNL007C
chrXIV	631797	632510	714	30	28
chrXIV	704249	704611	363	17	17	YNR044W
chrXIV	720062	720548	487	52	52	YNR052C
chrXIV	726029	727078	1050	34	34
chrXIV	750469	753251	2783	120	119	YNR065C
chrXIV	754969	755525	557	22	22	YNR066C
chrXIV	772047	778398	6352	334	334	YNR072W, YNR073C, YNR074C
chrXIV	778689	784252	5564	198	198	YNR074C, YNR075W, YNR075C-A, YNR076W, YNR077C
chrXV	39	5091	5053	266	266	YOL166W-A, YOL166C, YOL165C, YOL164W-A
chrXV	6302	6413	112	16	16	YOL164W
chrXV	7327	7714	388	47	39	YOL164W
chrXV	8021	8103	83	12	12	YOL164W
chrXV	8635	15361	6727	397	394	YOL163W, YOL162W, YOL161C, YOL160W, YOL159C-A
chrXV	16496	19104	2609	139	138	YOL159C
chrXV	19737	19975	239	26	26	YOL158C
chrXV	20360	21119	760	72	64	YOL158C
chrXV	21361	30162	8802	305	304	YOL157C, YOL156W, YOL155W-A, YOL155C
chrXV	30599	31387	789	62	55	YOL155C
chrXV	92102	92283	182	14	14	YOL121C
chrXV	93489	93682	194	14	14	YOL120C
chrXV	115013	115175	163	11	11	YOL105C
chrXV	117468	123767	6300	36	36	YOL103W-A, YOL103W-B
chrXV	159948	160548	601	57	57	YOL086C
chrXV	202085	202847	763	80	80	YOL067C, YOL066C
chrXV	227240	228225	986	50	43
chrXV	229374	229503	130	11	11	YOL054W
chrXV	236234	236410	177	24	24	YOL051W
chrXV	346248	346746	499	44	44	YOR010C
chrXV	424239	424544	306	39	33	YOR050C
chrXV	425855	426329	475	26	26	YOR051C
chrXV	427697	429092	1396	104	104	YOR053W, YOR054C
chrXV	429939	430209	271	23	23
chrXV	459684	460134	451	24	24	YOR071C
chrXV	506455	506671	217	15	15	YOR096W
chrXV	537026	537206	181	12	12
chrXV	553233	553385	153	11	11	YOR123C
chrXV	574857	577785	2929	34	34	YOR133W
chrXV	594362	600885	6524	38	38	YOR142W-A, YOR142W-B
chrXV	664013	664371	359	21	21
chrXV	664585	665208	624	21	21
chrXV	698913	699289	377	19	19	YOR192C
chrXV	703456	710309	6854	46	46	YOR192C-C, YOR192C-B, YOR192C-A
chrXV	822889	823100	212	14	14	YOR267C
chrXV	854075	854702	628	28	28	YOR289W
chrXV	970052	977137	7086	79	79	YOR343W-A, YOR343W-B
chrXV	977800	978766	967	64	64	YOR344C
chrXV	980030	980786	757	37	37
chrXV	1059841	1059938	98	14	14	YOR382W
chrXV	1060712	1060938	227	23	23	YOR383C
chrXV	1069111	1091284	22174	324	324	YOR387C, YOR388C, YOR389W, YOR390W, YOR391C, YOR392W, YOR393W, YOR394W, YOR394C-A, YOR396W, YOR396C-A
chrXVI	7597	21523	13927	292	292	YPL282C, YPL281C, YPL280W, YPL279C, YPL278C, YPL277C
chrXVI	24383	24501	119	18	18	YPL274W
chrXVI	25382	26419	1038	61	61	YPL273W
chrXVI	55972	63110	7139	54	54	YPL257W-A, YPL257W-B
chrXVI	96728	98544	1817	106	95	YPL240C
chrXVI	135595	136619	1025	31	31	YPL220W
chrXVI	160195	160250	56	12	12	YPL207W
chrXVI	173888	174766	879	25	25	YPL198W, YPL197C
chrXVI	185366	185634	269	33	28	YPL190C
chrXVI	187268	187539	272	19	19	YPL190C
chrXVI	209869	210271	403	21	21
chrXVI	211356	211995	640	24	24
chrXVI	377065	378100	1036	24	24	YPL090C
chrXVI	436054	443244	7191	45	45	YPL060C-A
chrXVI	502713	503434	722	73	73	YPL025C
chrXVI	560127	561054	928	32	32	YPR002C-A
chrXVI	594873	595116	244	16	16	YPR018W
chrXVI	606322	606451	130	12	12	YPR022C
chrXVI	700151	702126	1976	48	32	YPR080W, YPR081C
chrXVI	711478	711678	201	31	26	YPR087W, YPR088C
chrXVI	731053	731784	732	25	25	YPR102C
chrXVI	779123	780010	888	71	71	YPR121W
chrXVI	804274	810778	6505	44	44	YPR137C-B, YPR137C-A
chrXVI	837599	839294	1696	54	54	YPR156C
chrXVI	840596	840678	83	11	11
chrXVI	844187	857082	12896	55	55	YPR158W-A, YPR158W-B, YPR158C-D, YPR158C-C
chrXVI	868972	869248	277	15	15	YPR163C
chrXVI	880243	880714	472	24	24
chrXVI	927694	928502	809	62	59	YPR195C
chrXVI	929600	934569	4970	294	292	YPR196W, YPR197C, YPR198W
chrXVI	938321	938378	58	11	11	YPR199C
chrXVI	938944	939496	553	42	42	YPR199C, YPR200C
chrXVI	940123	943274	3152	173	173	YPR201W, YPR202W

## Sheet: Table S9
Table S9. Loci receiving structural variants assessed with bulk whole-genome sequencing
Loci id	Designed variant	SV description	Guide	SCORE-SV	SCORE-LD	SCORE-NRecT	SCORE-unedit	Donor*	Ordered Oligo_sequence**	Cloned plasmid ID	Benchling link of cloned plasmid	cV derivative for MAGESTIC 3.0 transformation	MAGESTIC 3.0 pF811 versions
DEL1	chrVIII_287671_AGGTGG_to_GAATCC	3,832-bp deletion	TAAGAAAATACCAACAAAGG	0.372	0.482	0.057	0.037	CCCCATAATAAACATCTACGACGACCATATCTTTCGACTAAGAAAATACCAACAAgaaTtcAAGCAAAGTTGACAATACCCAAGACAATAGAAGTTTCAAAAGAATCTTC	atgatcggagctgcgattggcaggcgcgccTAAGAAAATACCAACAAAGGgtttgaagagcCCCCATAATAAACATCTACGACGACCATATCTTTCGACTAAGAAAATACCAACAAgaaTtcAAGCAAAGTTGACAATACCCAAGACAATAGAAGTTTCAAAAGAATCTTCAGGAAAACAGACAGTAACTCAGATTCAATG	pS1399	https://benchling.com/s/seq-QbsknJJPNc69TRu5dsgj?m=slm-IhVbaCUmwn3bayUSUPfR	cV394 = pS1399 + I-SceI	https://benchling.com/s/seq-R7RCGVjpWnEEJkclPPql?m=slm-vNY8lAl2Cm0qoN34PM77
DEL2	chrIII_249330_GATCCTGA_to_AATTCGCT	24-bp deletion	TCTGGCGGATTTGGAGGTTC	0.285	0.486	0.006	0.122	TGCCTGGATCCAAGTACGACGAACCATTTGGTCCTggatctggcggatttggaggtAGCgAatTcggcggatttggagggtcaggatctggcTTTATTTAAATGGGTGTT	atgatcggagctgcgattggcaggcgcgccTCTGGCGGATTTGGAGGTTCgtttgaagagcTGCCTGGATCCAAGTACGACGAACCATTTGGTCCTggatctggcggatttggaggtAGCgAatTcggcggatttggagggtcaggatctggcTTTATTTAAATGGGTGTTAGGAAAACAGACAGTAACTCAGATTCAATG	pS1400	https://benchling.com/s/seq-JgyC730ETpl0z1AbuJj7?m=slm-EsrSHgvndAkEV53BeDET	cV395 = pS1400 + I-SceI	https://benchling.com/s/seq-621bAhUKPIMV8P3029hD?m=slm-optbamIXddMl7ksFUgk2
DEL3	chrIV_1161885_CCTTGG_to_GAATTC	3,349-bp deletion	ATGTTTCATATGCTTCTCCA	0.825	0.909	0.115	0.09	AAAGAAGTGCGCAGTTCCTGTGTGCGGCGCCAAGACAAATGTTTCATATGCTTCTgaAttcGGCTACGCTACCTAGCCTCACCACCCGATCTCTTTTTTTCCTGAACGCA	atgatcggagctgcgattggcaggcgcgccATGTTTCATATGCTTCTCCAgtttgaagagcAAAGAAGTGCGCAGTTCCTGTGTGCGGCGCCAAGACAAATGTTTCATATGCTTCTgaAttcGGCTACGCTACCTAGCCTCACCACCCGATCTCTTTTTTTCCTGAACGCAAGGAAAACAGACAGTAACTCAGATTCAATG	pS1401	https://benchling.com/s/seq-HIY5uYH3I5pIEMmwS9a3?m=slm-JgL8pnZj4jIfiIxUJN1T	cV396 = pS1401 + I-SceI	https://benchling.com/s/seq-pwjWG77OzqAYgLVL7CMG?m=slm-cNcCgrIyj4FZm2Nw4py5
DEL4***	chrVII_111607_ACAAGG_to_GAATTC	3,456-bp deletion	GTAGAGGAAGCAGAAATACA	0.691	0.523	0.39	0.016	TAGAAGATGACATAAGGTATGAGAAGCTTTCATCGAAGGTAGAGGAAGCAGAAATgaaTtcATTTATAATGTAATAGGGTAATGGAACATATAAGGGAGGAGAAATGATG	atgatcggagctgcgattggcaggcgcgccGTAGAGGAAGCAGAAATACAgtttgaagagctagaagatgacataaggtatgagaagctttcatcgaaggtagaggaagcagaaatGAaTTCatttataatgtaatagggtaatggaacatataagggaggagaaatgatgAGGAAAACAGACAGTAACTCAGATTCAATG	pS1402	https://benchling.com/s/seq-pVsKTwpX57P6yS1UE0nF?m=slm-ISvxOqc137N2BR4gHur1	cV397 = pS1402 + I-SceI	https://benchling.com/s/seq-ToVoZVx7EBw0H2ogYRdx?m=slm-yfFlN73nHGae33UQNtCM
FR1	chrXV_1070807_ACCAATG_to_GCCAATA	fragmental replacement	AAGCGCAAACATGCGACCAA	0.88	0.01	0.755	0.038	TGTCGTACAAGTAAGCTTTAACATGGTTCTCGAAGTCAAAGCGCAAACATGCGACgAATtcGGTCAAAATAATGGTAAGACGCTGCAAAATTCTCTTCACTTAATTGAAA	atgatcggagctgcgattggcaggcgcgccAAGCGCAAACATGCGACCAAgtttgaagagcTGTCGTACAAGTAAGCTTTAACATGGTTCTCGAAGTCAAAGCGCAAACATGCGACgAATtcGGTCAAAATAATGGTAAGACGCTGCAAAATTCTCTTCACTTAATTGAAAAGGAAAACAGACAGTAACTCAGATTCAATG	pS1408	https://benchling.com/s/seq-7OcdjQwEI45VABP6yVD5?m=slm-X8lrdasaZeMfx5gKoZ0d	cV414 = pS1408 + I-SceI	https://benchling.com/s/seq-FiYZ0QCb5v1MTVMDQSM0?m=slm-4JtPg49CGxZjoQMpmBpu
FR2	chrVIII_5782_CCCAGA_to_GAATTC	fragmental replacement	TCAGATCATGCATGACATCT	0.916	0.017	0.939	0.084	AAAATTGATCAAGGCAAAACCTAGAGGTACGGTGGTGCTCAGATCATGCATGACAgaattcTAATCACCACTTCTCCCGCTTGCTTTGAGATTCTGTATAAATATTGCAA	atgatcggagctgcgattggcaggcgcgccTCAGATCATGCATGACATCTgtttgaagagcAAAATTGATCAAGGCAAAACCTAGAGGTACGGTGGTGCTCAGATCATGCATGACAgaattcTAATCACCACTTCTCCCGCTTGCTTTGAGATTCTGTATAAATATTGCAAAGGAAAACAGACAGTAACTCAGATTCAATG	pS1409	https://benchling.com/s/seq-Y5DEADoQFYkW5PBB5gdY?m=slm-nFPueH3bYZFnE9oYqqDG	cV398 = pS1409 + I-SceI	https://benchling.com/s/seq-xV6wJkIg4HV9QvW0rHPn?m=slm-wZBUXIJdGiNpoWhLIfrQ
FR3	chrXIV_751267_TTCTG_to_AATTC	fragmental replacement	ACCAAATAGACAACCAGTTC	0.418	0.01	0.702	0.081	CATTTTTCATCGGTTTTACGTAAAAACTCGGTTTGATGACCAAATAGACAACCAGaatTcGAACCCAGAGGAGAGTACTTAAAATCTGCCCTTTTTTTACCCGTAATATC	atgatcggagctgcgattggcaggcgcgccACCAAATAGACAACCAGTTCgtttgaagagcCATTTTTCATCGGTTTTACGTAAAAACTCGGTTTGATGACCAAATAGACAACCAGaatTcGAACCCAGAGGAGAGTACTTAAAATCTGCCCTTTTTTTACCCGTAATATCAGGAAAACAGACAGTAACTCAGATTCAATG	pS1410	https://benchling.com/s/seq-4RQiGyieInWzTjuZWydF?m=slm-jTTZnWF0fMrUuul0He0D	cV399 = pS1410 + I-SceI	https://benchling.com/s/seq-ATwaZyxADk0zEaL6JqxY?m=slm-zDroiGHoEDOip0KkEpth
TR1	chrI_27356_TAATA_to_AATTC	telomeric replacement	AGTCCCCCTGATAATATTAC	0.85	0.012	0.936	0.078	GTAAACAATCTTCATTGGATAATAGAAACCAGCATACATGTAGACAGTCCCTGaAtTcTTATCAGGGGGACTTCCATTCCATGGCTTGATACCATTGATGGTGAAGTTAG	atgatcggagctgcgattggcaggcgcgccAGTCCCCCTGATAATATTACgtttgaagagcGTAAACAATCTTCATTGGATAATAGAAACCAGCATACATGTAGACAGTCCCTGaAtTcTTATCAGGGGGACTTCCATTCCATGGCTTGATACCATTGATGGTGAAGTTAGAGGAAAACAGACAGTAACTCAGATTCAATG	pS1411	https://benchling.com/s/seq-fWE1iDVdI3bb8OFY9EB0?m=slm-bThICLKEosTsr7xVeHLO	cV400 = pS1411 + I-SceI	https://benchling.com/s/seq-rCM5bi4SJptP34CSWa4D?m=slm-Nzm5v86XxA6iTZzMvInR
TR2	chrIX_435817_CCTG_to_GGAT	telomeric replacement	TTTAGTGCCTATAGTGAGGC	0.455	0.078	0.477	0.039	TAGAACCTCTAGATAGAGAAAGACATGGTTCGGAACTTTTTAGTGCCTATAGTGAGGatccCCAAAAATTATGGACGTATTTACCTGCGGGACCATTCACTAACTTGGAG	atgatcggagctgcgattggcaggcgcgccTTTAGTGCCTATAGTGAGGCgtttgaagagcTAGAACCTCTAGATAGAGAAAGACATGGTTCGGAACTTTTTAGTGCCTATAGTGAGGatccCCAAAAATTATGGACGTATTTACCTGCGGGACCATTCACTAACTTGGAGAGGAAAACAGACAGTAACTCAGATTCAATG	pS1412	https://benchling.com/s/seq-Ef4N4MYRxDrda0uBz42x?m=slm-dqdOB49xDdx9ibeSUCDr	cV401 = pS1412 + I-SceI	https://benchling.com/s/seq-WxXUek8JvKZvp3Yhqa4U?m=slm-PLplwZvXd2oBvoakYxsL
*Lowercase letters correspond to edits introduced. DEL2 also has lowercase for the repetitive region as shown in Benchling.
**Lowercase letters correspond to the forward priming site and the BspQI cloning site flanking the guide, in addition to the same lowercase letters in the donor.
***DEL4 was excluded from the analysis due to an observed unexpected growth effect during the editing and barcoding stages. The designed donor sequence significantly overlaps with a repetitive LTR sequence in the genome. We hypothesize that the homology between the donor sequence and multiple copies of the LTR sequences in the genome may have caused unexpected recombination events outside the MAG…

## Sheet: Table S10
Table S10. Strains, constructs and plasmids used in this study
editing system	number of samples sequenced	based strain (differing by MAGESTIC landing pad)	Cas9 plasmid	guide donor plasmid (backbone)	features	clones isolated from yeast library (yL)	yL description	Notes	Variants targeted
MAGESTIC v1.0	52	yKR161	pKR291	pKR348	GAL1 promoter for Cas9, tRNA-HDV promoter for guides, barcoding simultaneous with editing	yL122	yKR139 + pKR291 + V234-V237 (pKR348-based guide-donor plasmid library mix for RM11 variants)	These clones were obtained from the MAGESTIC v1.0 library previously published in Roy et al., 2018 (PMID: 29734294). All protocols for guide-donor library cloning, transformation, editing, and barcoding are in the Methods section of that study.	RM11 only
MAGESTIC v1.1	104	yKR61	pKR373	pKR348	TEF1 promoter for Cas9, tRNA-HDV promoter for guides, barcoding simultaneous with editing	yL154	yKR61 + pKR373 + V234	The CSM-Ura-His plates were washed and cells further grown in YPD for several generations for transformation with Cas9/KlURA3 guide cocktail. This pool was outgrown overnight in YPD and plated onto CSM-HIS+5FOA+5FC to counterselect the SpCas9 plasmid (5FOA) and the guide-donor plasmid (5FC).5FC also selects for successful barcoding as FCY1 is present at the barcode locus.	RM11 only
MAGESTIC v1.2	583	yKR61	pKR373	pKR452	TEF1 promoter for Cas9, SNR52 promoter for guides, barcoding simultaneous with editing	yL151/yL152	yKR61 + pKR373 + V257/V258	To construct V257, the guide-donor inserts from V230 (an SK1 variant library) were transferred to pKR452 by AscI- and NotI-mediated digestion and ligation. yL152 is similar to yL151 except utilized V258, an RM11 version of the library V257.	SK1 and RM11 , respectively
MAGESTIC v1.3 (batch 1)	1197	yKR61	pKR375	pKR586	editing and then aTC-induced	yL155/yL156	yKR61 + pKR375 + V257/V258	Sames as yL151 and yL152 except the base strain had pK375, which expresses TetR to repress the barcoding guide X. Prior to the transformation with the Cas9/KlURA3 guide cocktail, the pools were grown in CSM-Ura-His+1 ug/mL anhydrotetracycline (aTc) to induce the barcoding guide.	SK1 and RM11 , respectively
MAGESTIC v1.3 (batch 2)	376	yKR247	pKR665	pKR586	editing and then aTC-induced (SpCas9 expressed both from the genome and a high-copy plasmid to enhance editing efficiency)	yL230/yL231/yL232/yL233/yL234/yL235/yL236/yL237	yKR247 + pKR665 + V323/V324/V325/V326/V327/V328/V329/V330	V323-V326 are libraries targeting RM11 variants, and V327-V330 are SK1 variants. All variants are PAM-disrupting. These were synthesized as 230-mer guide-donor oligos from Agilent Technologies. All previous libraries were synthesized as 200-mer guide-donors from Twist Biosciences.	SK1 and RM11 , respectively
editing system for whole-genome sequencing of structural variant-prone targets (bulk edited)	number of samples sequenced	Base strain (differing by MAGESTIC landing pad)	Cas9 plasmid	guide donor plasmid (backbone)
Cas9	17	yKR889	pKR76	pS1380
Cas9 + RT	17	yKR889	pKR250	pS1380
Cas9 + FHA-lexA (similar to MAGESTIC v1.3)	17	yKR889	pKR373	pS1380
Cas9 + RT + MCP-FHA	17	yKR889	pS1382	pS1380
Cas9 + RT + MCP-lexA-FHA	17	yKR889	pS1381	pS1380
Cas9 + RT + MCP-lexA-FHA + assembly (MAGESTIC v3.0)	18	yKR934	pS1381	pS1380 + pF811
MAGESTIC base strains	Description	MAGESTIC landing pad at YBR209W (Benchling link)	Notes
yKR61	yKR61 = DHY214 fcy1Δ0 ybr209wΔ::MAGESTIC barcode landing pad (SceI_site-FCY1-SceI_site-URA3_first_half-lox71)	https://benchling.com/s/seq-JnB5H1OUXsliPduFP195?m=slm-4ZQBBa7oJkdZDyDAkAGE	The MAGESTIC landing pad strain yKR61 is from Roy et al., 2018 (PMID: 29734294). It was derived from DHY214 by first deleting the endogenous FCY1 gene and then inserting the barcode landing pad at YBR209W. SceI sites are the cleavage sites for the I-SceI endonuclease. The DHY214 strain is a derivative of BY4742 from Harvey et al., 2018 (PMID: 29651464). The full genotype is MATα his3Δ1 leu2Δ0 ura…
yKR139	yKR139 = DHY214 fcy1Δ0 ybr209wΔ::MAGESTIC barcode landing pad (SceI_site-FCY1-SceI_site-URA3_first_half-lox71) nej1Δ	https://benchling.com/s/seq-mlIuBDlGFy07EL98pkxQ?m=slm-JiPLJKkPCr4oZNJueRf2	yKR139 was derived from yKR61 by deleting NEJ1 by transforming a plasmid encoding SpCas9 and a guide targeting the NEJ1 ORF, along with a donor DNA producing a complete deletion of the ORF
yKR247	yKR247 = DHY214 fcy1Δ0 ybr209wΔ::MAGESTIC barcode landing pad with editing machinery (SceI_site-FCY1-TetR-LexA_FHA-hphMX-TEF1p_SpCas9-SceI_site-URA3_first_half-lox71)	https://benchling.com/s/seq-Fe1yGPdvs3vW09Q6GWlf?m=slm-vak8QDbR1LA5M82i0SGZ	Same as yKR61 except the editing machinery from pKR375 inserted adjacent to FCY1. Unless otherwise noted, this strain and all other all strains and plasmids are new to this study and have not been published previously.
yKR889	yKR889 = DHY214 fcy1∆0 his3∆ORF_term ybr209wΔ::MAGESTIC barcode landing pad (kanR-SceI_SpCas9_LbCas12a_multicut_site-LEU2-SceI_SpCas9_LbCas12a_multicut_site-RH1-lox66)	https://benchling.com/s/seq-5dWC3hauC0csrDNTmXqE?m=slm-CpP5ptoDsrHHrZXDkasI	Similar to yKR61 except contains a version of the SceI site with protospacer-adjacent motifs for SpCas9 and LbCas12a. LEU2 is used in place of FCY1 to enable selection against premature barcode integration. FCY1 is instead used on the guide-donor plasmids to enable selection for removal of plasmids from the cell. The complete ORF and terminator of HIS3 were removed to prevent homologous recombina…
yKR934	yKR934 = DHY214 fcy1∆0 his3∆ORF_term ybr209wΔ::MAGESTIC barcode landing pad (kanR-SceI_SpCas9_LbCas12a_multicut_site-LEU2-SceI_SpCas9_LbCas12a_multicut_site-RH1-lox66) yorwΔ17Δ::RNR2-TetR_Tup1-TDH3-TetO-TetR ynrcΔ9Δ::TDH3_TetO_SaCas9_RPR1_TetO_HHR_SaCas9_X1_sgRNA	https://benchling.com/s/seq-eLt2cuWLVlULV90Pu34p?m=slm-chwRsz8X0J9AzC7aiLd4	YORWΔ17 is "site 18" and YNRCΔ9 is "site 16" from Flagfeldt et al., 2009 (PMID: 19681174). These sites correspond to genomic loci where insertion of exogenous genes does not perturb cell fitness under normal growth conditions. These sites were validated to promote high-expression of reporter genes. This strain contains SaCas9 and its guide X1 at YNRCΔ9 controlled by the aTc-inducible WTC846 syste…
Cas9 Plasmid	Description (The pRS41/pRS42 designation refers to the widely-used pRS shuttle vector series described by Sikorski and Hieter, 1989, PMID: 2659436. The "1" denotes a centromeric, low-copy vector and the "2" denotes a 2-micron, high-copy vector.)	Plasmid map (Benchling link)	Notes
pKR76	pKR76 = pRS41 + hphMX + KlURA3 + TEF1p-SpCas9	https://benchling.com/s/seq-CfDWlcRnOdYpbV0VlnmY?m=slm-nPUxl02o5AQSrMKEI8dI	Plasmid expressing Cas9 under the TEF1 promoter.
pKR250	pKR250 = pRS41 + hphMX + KlURA3 + TEF1p-SpCas9 + ADH1p-Ec86_RT	https://benchling.com/s/seq-MMrz7Qoo4UsVBVkOIyYR?m=slm-bMwbrMjdFIhTa1zNInr9	Plasmid expressing Cas9 and Ec86 RT
pKR291	pKR291 = pRS41 + hphMX + KlURA3 + GAL1p-SpCas9	https://benchling.com/s/seq-56P94y7lD20SFq2uxAsG?m=slm-BpCtCgs5xpmCnRdn35ck	Plasmid expressing galactose-inducible Cas9 under the control of the GAL1 promoter
pKR373	pKR373 = pRS41 + hphMX + KlURA3 + TEF1p-SpCas9 + ADH1p-LexA-FHA	https://benchling.com/s/seq-Cum2QBRh8f6fJwK34nXs?m=slm-ld1Wvp3FUIXunjELBoXB	Plasmid expressing Cas9 and LexA-FHA
pKR375	pKR375 = pRS41 + hphMX + KlURA3 + TEF1p-SpCas9 + ADH1p-LexA-FHA + GPM1p-TetR	https://benchling.com/s/seq-faYyGbIwRiT3URwe0b4g?m=slm-62amVVH4vG1S9OE5qrae	Plasmid expressing Cas9, LexA-FHA, and TetR
pKR665	pKR665 = pRS42 + KlURA3 + RNR2p-SpCas9	https://benchling.com/s/seq-QouF4rTJn1z4pEABvgMJ?m=slm-O1U3dGVgvEJoltdjZ6N9	high-copy (2-micron) plasmid expressing Cas9 under the control of the RNR2 promoter
pS1381	pS1381 = pRS41 + hphMX + KlURA3 + ADH1p-RT + DUT1p-MCP-LexA-FHA + TEF1p-SpCas9	https://benchling.com/s/seq-vOUCMoQhRWCAif5Pzajw?m=slm-vbr07B2HVTZ7Mouiydp0	Plasmid expressing Cas9, Ec86 RT and MCP-LexA-FHA. This is the optimal MAGESTIC 3.0 SpCas9 plasmid.
pS1382	pS1382 = pRS41 + hphMX + KlURA3 + ADH1p-RT + DUT1p-MCP-FHA + TEF1p-SpCas9	https://benchling.com/s/seq-LQYl7y2gI1y98o6fSQt0?m=slm-u0N1C4b53dcN0nZr8b7j	Plasmid expressing Cas9, Ec86 RT and MCP-FHA
Guide-Donor Plasmid Backbones (for cloning libraries)	Description	Plasmid map (Benchling link)	Notes	Reaction conditions (using standard conditions for NEB CutSmart-compatible enzymes with deviations listed below)
pKR348	pKR348 = pRS42 + tRNA(Tyr)-HDV-RPR1-leader + SceI_multicut + LexA-Fhk1 + 4X-LexA sites + pRPR1(TetO)-SceI-gRNA	https://benchling.com/s/seq-277TG78dVOMx8bREfTCE?m=slm-BwXG02zYW7hrtWzCAh6F	Plasmid backbone for cloning guide RNA-donor DNA libraries, contains tRNA-HDV promoter for the editing guide RNAs, LexA-Fkh1 driven by the ADH1 promoter, a tandem array of 4 LexA sites, and the "guide X" barcoding guide RNA targeting the SceI site under the control of the pRPR1(TetO) promoter. The pRPR1(TetO) promoter is from Bak et al., 2010 (PMID: 20193129).	Cut 4 ug of pKR348 with 4 uL each of the enzymes NotI-HF and AscI in 200 uL total volume at 37°C for 1 hour. Gel-extract and elute in 50 uL EB.
pKR452	pKR452 = pRS42 + SNR52_prom + SceI_multicut + LexA-Fhk1 + 4X-LexA sites + pRPR1(TetO)-SceI-gRNA	https://benchling.com/s/seq-5Hu4Am0JHDawWlVS9RCS?m=slm-2VNJ8buu2E7Vc0HYwwD9	pKR452 is identical to pKR348 except the tRNA-HDV promoter is changed to the SNR52 promoter for superior expression of guide RNAs with T-rich sequences. The SNR52 promoter was shown to be superior for expression of RNAs with T-rich sequences relative to the tRNA promoters in Braglia et al., 2005 (PMID: 15788403).	Cut 4 ug of pKR452 with 4 uL each of the enzymes NotI-HF and AscI in 200 uL total volume at 37°C for 1 hour. Gel-extract and elute in 50 uL EB.
pS1380	pS1380 = pRS42 + SNR52-AscI-SphI-BspQI-msr-2X_MS2-HDV-TDH3 + FCY1 + 4X-LexA sites	https://benchling.com/s/seq-qMzr8VWzatsL5jwvvdFe?m=slm-38gUTxHXdK83oxEEx6zP	pS1380 is the MAGESTIC 3.0 starting vector for cloning libraries. First, it is cut with AscI and BspQI (additional cutting with SphI is optional) to generate cV324, a 6.1 kb linear fragment that should be purified by gel extraction. Primers amplifying the guide-donor constructs should contain 5' end homologies for Gibson assembly as shown in the Benchling map.	To generate cV324, cut 4 ug of pS1380 with 4 uL each of the enzymes BspQI and AscI in 200 uL total volume at 37°C for 1 hour and then 50°C for 1 hour. Gel-extract and elute in 50 uL EB.
cV324	cV324 = pS1380 + BspQI	https://benchling.com/s/seq-qMzr8VWzatsL5jwvvdFe?m=slm-38gUTxHXdK83oxEEx6zP	cV324 is the plasmid backbone for the first step of cloning guide-donor libraries by Gibson assembly. The guide-donor amplicon should include overlaps for Gibson assembly as shown in hte Benchling map.	To generate the step 1 guide-donor libraries, perform 40 uL Gibson reactions with 20 uL 2X NEB HiFi Assembly, 8 uL cV324 (250 ng), and 12 uL of the guide-donor amplicon (20-200 ng).
Plasmids and PCR products used to generate the guide-donor 2nd step cloning and yeast plasmid assembly inserts	Description	PCR product map (Benchling link)	Notes	Reaction conditions (using standard conditions for KAPA HiFi HotStart polymerase with deviations listed below)
pS1253	pS1253 = pRS42 + SNR52_prom + insert PCR template [SpCas9_sgRNA_scaffold + GALLp_NLS_I-SceI_nuclease_RPL25_intron_NLS_SceI_site_CYC1t + SceI_site + kanR + HIS3 + GAL7t] + FCY1 + 4X-LexA sites)	https://benchling.com/s/seq-FWtZc1flZwhuKFC8LMRJ?m=slm-6IXky4eVnc8VP3nVThxu	This plasmid is used as a template to generate the pF433 insert for the second cloning step for the guide-donor editing plasmids. First it is amplified to generate an intermediate PCR product termed pF432, which is then amplified again to yield pF433.	N/A
pF432	pF432 = PCR intermediate for MAGESTIC 3.0 guide-donor internal cloning insert [BspQI-GTT + SpCas9_sgRNA_scaffold + GALLp_NLS_I-SceI_nuclease_RPL25i_NLS_SceI_site_CYC1t + SceI_site + kanR + HIS3 + GAL7t + bc1 + RH1]	https://benchling.com/s/seq-LUeQ6FYof5gVBQnUztGN?m=slm-gKwzVDi5UK6l1Ls4Rj1K	pF432 is an intermediate PCR product used to generate pF433 (see below). pF432 is made by amplifying pS1253 with KR280 and KR1595, gel-extraction of the 4.5 kb band.	200 uL KAPA reaction, 0.5 uM each primer (KR280 and KR1595), 50 ng pS1253 template, 5 minute extension, 60°C annealing 30 cycles, 1% gel extract and elute on 2 separate QIAquick spin columns in 50 uL EB.
pF433	pF433 = MAGESTIC 3.0 guide-donor internal cloning insert [BspQI-GTT + SpCas9_sgRNA_scaffold + GALLp_NLS_I-SceI_nuclease_RPL25i_NLS_SceI_site_CYC1t + SceI_site + kanR + HIS3 + GAL7t + bc1 + RH1 + SceI_site + Ec86 retron 3' end + BspQI-GTT]	https://benchling.com/s/seq-LUeQ6FYof5gVBQnUztGN?m=slm-gKwzVDi5UK6l1Ls4Rj1K	pF433 is the insert used for the second cloning step of the guide-donor plasmids. pF432 is further amplified with KR280 and KR1566 followed by gel-extraction of the 4.6 kb band to yield pF433. Note that for MAGESTIC 3.0, much of the insert is removed during linearization of the step 2-cloned guide-donor libraries by I-SceI digestion and later added again by pF811 during yeast assembly.	400 uL KAPA reactions, 0.5 uM each primer (KR280 and KR1566), 400 ng pF432 template, 60°C annealing, 15 cycles, 3 min extension, 1% gel extract and elute on 4 separate QIAquick spin columns with 50 uL EB each.
cV333	cV333 = pF433 cut with BspQI	https://benchling.com/s/seq-LUeQ6FYof5gVBQnUztGN?m=slm-gKwzVDi5UK6l1Ls4Rj1K	cV333 is pF433 cut with BspQI to generate GTT overhangs for ligation with the BspQI-cut guide-donor step 1 plasmids. Note that the guide-donor sequences in the step 1 plasmids are separated by the sequence "gtttgaagagc". The insert also includes SceI sites to linearize the guide-donor vectors. These are also gel purified prior to transform for in vivo yeast plasmid assembly. Note that "cV" stands…	Cut 88 uL of the pF432 elution, with 10 uL CutSmart and 2 uL BspQI (100 uL total volume) at 50°C for 1 hour and then column-clean and elute in 100 uL EB.
pS1250	pS1250 = pRS42 + SNR52_prom + insert PCR template [SpCas9_sgRNA_scaffold + GALLp_NLS_I-SceI_nuclease_RPL25_intron_NLS_CYC1t + SceI_site + kanR + HIS3 + GAL7t] + FCY1 + 4X-LexA sites)	https://benchling.com/s/seq-FWtZc1flZwhuKFC8LMRJ?m=slm-6IXky4eVnc8VP3nVThxu	This plasmid is used as a template to generate the pF811 insert for the second cloning step for the guide-donor editing plasmids. This plasmid is identical to pS1253 except it lacks a SceI site inside of the I-SceI gene. Similar to pF433, pF811 is also generated by PCR in two sequential reactions.	N/A
pF739	pF739 = PCR intermediate for MAGESTIC 3.0 guide-donor in vivo yeast plasmid assembly insert [BspQI-GTT + SpCas9_sgRNA_scaffold + GALLp_NLS_I-SceI_nuclease_RPL25i_NLS_CYC1t + SceI_site + kanR + HIS3 + GAL7t + bc1 + longer RH1 + Ec86 retron 3' end + BspQI-GTT]	https://benchling.com/s/seq-FRtxtqDI45Qm1aLKfegB?m=slm-veHWxQX73HLAZGTSxM8L	pF739 is amplified from pS1250 by KR1587 and KR1947 and gel-purified to yield pF739.	200 uL KAPA reaction, 0.5 uM each primer (KR1587 and KR1947), 50 ng pS1250 template, 5 minute extension, 60°C annealing 30 cycles, 1% gel extract and elute on 2 separate QIAquick spin columns in 50 uL EB.
pF811	pF811 = MAGESTIC 3.0 guide-donor in vivo yeast plasmid assembly insert [BspQI-GTT + SpCas9_sgRNA_scaffold + GALLp_NLS_I-SceI_nuclease_RPL25i_NLS_CYC1t + SceI_site + kanR + HIS3 + GAL7t + bc1 + longer RH1 + Ec86 retron 3' end + BspQI-GTT]	https://benchling.com/s/seq-dIUEs6JNbLMr5ybRYNpN?m=slm-6f6BDnwWgyCZ88ZtMqaB	pF811 useS pF739 as a template. Only the reverse primer is different (KR2012 instead of KR1948). This is the optimal fragment for use with MAGESTIC 3.0 as it allows for the more efficient removal of guide-donor plasmids post-editing relative to I-SceI alone. This requires the use of yKR934 which contains SaCas9 and guide X under control of the aTc-inducible WTC846 promoter (PMID: 34342575).	400 uL KAPA reactions, 0.5 uM each primer (KR1587 and KR2102), 400 ng pF739 template, 60°C annealing, 15 cycles, 3 min extension, 1% gel extract and elute on 4 separate QIAquick spin columns with 50 uL EB each.
Primer name	Description	Primer sequence (5'-3')	Notes
KR280	pF432/pF433 forward primer (contains BspQI site with a GTT overhang and primes off of the SpCas9 sgRNA scaffold)	GATCGATCGCTCTTCTgtttaagagctatgctggaaaca	KR280 is the forward primer used to generate the internal cloning piece pF433 from pS1253. pF433 is made using two reverse primers. We found it to be optimal to do this PCR in two sequential reactions with a gel-purification step in between.
KR1595	pF432 reverse primer (adds an N20 barcode to the internal cloning piece)	AGGGATAACAGGGTAAtggaaAATAGCATACATTATACGAAGTTATgcacgTNNNNNNNNNNNNNNNNNNNNgagcatgAcCTGTCGACg	KR1595 is the inner reverse primer used to generate an intermediate PCR product (pF432) for the internal cloning piece pF433 from pS1253.
KR1566	pF433 reverse primer (adds BspQI site with a GTT overhang for ligation-based cloning)	CAGTCAGTgctcttcaaacAGGAAACCCGTTTCTTCTGACGTAAGGGTGCGCATTTcctAGGGATAACAGGGTAAtggaaAATAGCATAC	KR1566 is the outer reverse primer used to generate the internal cloning piece pF433 from the PCR intermediate pF432.
KR1587	pF739/pF811 forward primer (contains T-stretch for sgRNA transcription termination and primes off of the CYC1 terminator)	gctttttttttCTTTTTTGTCTcctgcaggCAAATTAAAGCCTTCGAGCG	KR1587 is the forward primer used to generate the internal cloning piece pF811 from pS1250. pF811 is made using two reverse primers. We found it to be optimal to do this PCR in two sequential reactions with a gel-purification step in between.
KR1947	pF739 reverse primer (adds an N20 barcode to the internal cloning piece)	GCATACATTATACGAAGTTATgcacgTttccaTTACCCTGTTATNNNNNNNNNNNNNNNNNNNNGAGCATGACCTGTCGACG	KR1947 is the inner reverse primer used to generate the intermediate PCR product pF739 from pS1250.
KR2102	pF811 reverse primer (adds an SaCas9 guide X1 site and 5' overlap consisting of the 3' end of the Ec86 retron to pF739 for in vivo yeast plasmid assembly)	ACCCGTTTCTTCTGACGTAAGGGTGCGCACCTGAGTGGAAGAAACCCACGGAGGAGTGGGTATAGCATACATTATACGAAGTTATgcacg	KR2102 is the inner reverse primer used to generate the final PCR product pF811 from pF739 as a template. pF811 is gel-purified and transformed along with the I-SceI linearized guide-donor vectors for yeast plasmid assembly for the full MAGESTIC 3.0 system. This contains the guide X1 sites for SaCas9 mediated-plasmid removal.

[truncated: 2 more sheets: Table S11, Table S12]
